# Supplementary material for: Bipedalism and brain expansion explain human handedness
Source: PLoS Biol. 2026 Apr 27;24(4):e3003771. doi: 10.1371/journal.pbio.3003771 (PMC13138751; doi:10.1371/journal.pbio.3003771)
Supplement: S2 Table — Showing results of comparing models used to test eco-evolutionary theories for MHI. (XLSX) [file pbio.3003771.s002.xlsx]

## Sheet: Sheet1
S2 Table. LOO-CV model comparison for the MHI hypotheses
	Expected log pointwise predictive density difference	Standard error of component-wise differences between the expected log pointwise predictive densities
Hypotheses
	elpd difference	se difference
Homo sapiens included
SP-SSPB-TUH	0	0
BH	-1.45526	2.76453
TU-BH	-3.47652	3.06726
TU-SH	-5.50677	3.83445
TUH	-6.37688	4.83712
TU-SH-SSH	-7.74033	5.55808
POH2	-13.0042	9.66984
Homo sapiens excluded
SP-SS-B-TUH	0	0
TU-SH-SSH	-2.2	1.7
