# Supplementary material for: Bipedalism and brain expansion explain human handedness
Source: PLoS Biol. 2026 Apr 27;24(4):e3003771. doi: 10.1371/journal.pbio.3003771 (PMC13138751; doi:10.1371/journal.pbio.3003771)
Supplement: S1 Data — (CSV) [file pbio.3003771.s010.csv]

internal_id	species	mean_mhi	sd_mhi	st_err_mhi	mean_mabshi	sd_mabshi	st_err_mabshi	sample_size	reference_name_in_analyses	reference	body_mass	body_mass_ref	ecv	reference	tool_use	reference	substrate	reference	fruit	reference	diet	reference	social_system	reference	imi	imputed_imi	imi_ref	cl	cl_ref	extractive	reference	social.learning	reference	imputed_extractive_&_social_learning	bm_dimo	imputed_dimo	reference
1	Ateles_fusciceps	0.16	0.81	0.13	0.76	0.29	0.05	37	Caspar et al. 2022a	Caspar, K. R., Pallasdies, F., Mader, L., Sartorelli, H. & Begall, S. The evolution and biological correlates of hand preferences in anthropoid primates. eLife 11, e77875 (2022).	9.03	Gal‡n-Acedo, C., Arroyo-Rodr’guez, V., Andresen, E. & Arasa-Gisbert, R. Ecological traits of the worldÕs primates. Scientific Data 6, 55 (2019).	114.2	Melchionna, M. et al. Macroevolutionary trends of brain mass in Primates. Biological Journal of the Linnean Society 129, 14Ð25 (2020).	No	Caspar, K. R., Pallasdies, F., Mader, L., Sartorelli, H. & Begall, S. The evolution and biological correlates of hand preferences in anthropoid primates. eLife 11, e77875 (2022).	AR	Gal‡n-Acedo, C., Arroyo-Rodr’guez, V., Andresen, E. & Arasa-Gisbert, R. Ecological traits of the worldÕs primates. Scientific Data 6, 55 (2019).	83	Van Roosmalen, M. G. M. and Klein, L. L. 1988. The spider monkeys, genus Ateles. In: R. A. Mittermeier, A. B. Rylands, A. F. Coimbra-Filho and G. A. B. da Fonseca (eds), The Ecology and Behavior of Neotropical Primates, Vol. 2, pp. 455Ð537. World Wildlife Fund, Washington, DC, USA.	83	Van Roosmalen, M. G. M. and Klein, L. L. 1988. The spider monkeys, genus Ateles. In: R. A. Mittermeier, A. B. Rylands, A. F. Coimbra-Filho and G. A. B. da Fonseca (eds), The Ecology and Behavior of Neotropical Primates, Vol. 2, pp. 455Ð537. World Wildlife Fund, Washington, DC, USA.	Group	Grabowski, M., Kopperud, B. T., Tsuboi, M. & Hansen, T. F. Both Diet and Sociality Affect Primate Brain-Size Evolution. Systematic Biology syac075 (2022) doi:10.1093/sysbio/syac075.	103	No	https://www.alltheworldsprimates.org	2	Plavcan, J. M., van Schaik, C. P. & Kappeler, P. M. Competition, coalitions and canine size in primates. Journal of human evolution 28, 245Ð276 (1995).	0	Reader, S. M., Hager, Y. & Laland, K. N. The evolution of primate general and cultural intelligence. Philosophical Transactions of the Royal Society B: Biological Sciences 366, 1017Ð1027 (2011).	0	Reader, S. M., Hager, Y. & Laland, K. N. The evolution of primate general and cultural intelligence. Philosophical Transactions of the Royal Society B: Biological Sciences 366, 1017Ð1027 (2011).	No	0.97	No	Gal‡n-Acedo, C., Arroyo-Rodr’guez, V., Andresen, E. & Arasa-Gisbert, R. Ecological traits of the worldÕs primates. Scientific Data 6, 55 (2019); computed as M/F
2	Ateles_fusciceps	-0.33	0.93	0.31	0.94	0.1	0.03	9	Nelson & Boeving 2015	Nelson, E. L. & Boeving, E. R. Precise digit use increases the expression of handedness in Colombian spider monkeys (Ateles fusciceps rufiventris). American Journal of Primatology 77, 1253Ð1262 (2015).	9	Gal‡n-Acedo, C., Arroyo-Rodr’guez, V., Andresen, E. & Arasa-Gisbert, R. Ecological traits of the worldÕs primates. Scientific Data 6, 55 (2019).	114.2	Melchionna, M. et al. Macroevolutionary trends of brain mass in Primates. Biological Journal of the Linnean Society 129, 14Ð25 (2020).	No	Caspar, K. R., Pallasdies, F., Mader, L., Sartorelli, H. & Begall, S. The evolution and biological correlates of hand preferences in anthropoid primates. eLife 11, e77875 (2022).	AR	Gal‡n-Acedo, C., Arroyo-Rodr’guez, V., Andresen, E. & Arasa-Gisbert, R. Ecological traits of the worldÕs primates. Scientific Data 6, 55 (2019).	83	Van Roosmalen, M. G. M. and Klein, L. L. 1988. The spider monkeys, genus Ateles. In: R. A. Mittermeier, A. B. Rylands, A. F. Coimbra-Filho and G. A. B. da Fonseca (eds), The Ecology and Behavior of Neotropical Primates, Vol. 2, pp. 455Ð537. World Wildlife Fund, Washington, DC, USA.	83	Van Roosmalen, M. G. M. and Klein, L. L. 1988. The spider monkeys, genus Ateles. In: R. A. Mittermeier, A. B. Rylands, A. F. Coimbra-Filho and G. A. B. da Fonseca (eds), The Ecology and Behavior of Neotropical Primates, Vol. 2, pp. 455Ð537. World Wildlife Fund, Washington, DC, USA.	Group	Grabowski, M., Kopperud, B. T., Tsuboi, M. & Hansen, T. F. Both Diet and Sociality Affect Primate Brain-Size Evolution. Systematic Biology syac075 (2022) doi:10.1093/sysbio/syac075.	103	No	https://www.alltheworldsprimates.org	2	Plavcan, J. M., van Schaik, C. P. & Kappeler, P. M. Competition, coalitions and canine size in primates. Journal of human evolution 28, 245Ð276 (1995).	0	Reader, S. M., Hager, Y. & Laland, K. N. The evolution of primate general and cultural intelligence. Philosophical Transactions of the Royal Society B: Biological Sciences 366, 1017Ð1027 (2011).	0	Reader, S. M., Hager, Y. & Laland, K. N. The evolution of primate general and cultural intelligence. Philosophical Transactions of the Royal Society B: Biological Sciences 366, 1017Ð1027 (2011).	No	0.97	No	Gal‡n-Acedo, C., Arroyo-Rodr’guez, V., Andresen, E. & Arasa-Gisbert, R. Ecological traits of the worldÕs primates. Scientific Data 6, 55 (2019); computed as M/F
3	Ateles_fusciceps	-0.12	0.78	0.25	0.7	0.3	0.1	10	Nelson et al., 2015	Nelson, E. L., Figueroa, A., Albright, S. N. & Gonzalez, M. F. Evaluating handedness measures in spider monkeys. Anim Cogn 18, 345Ð353 (2015).	9	Gal‡n-Acedo, C., Arroyo-Rodr’guez, V., Andresen, E. & Arasa-Gisbert, R. Ecological traits of the worldÕs primates. Scientific Data 6, 55 (2019).	114.2	Melchionna, M. et al. Macroevolutionary trends of brain mass in Primates. Biological Journal of the Linnean Society 129, 14Ð25 (2020).	No	Caspar, K. R., Pallasdies, F., Mader, L., Sartorelli, H. & Begall, S. The evolution and biological correlates of hand preferences in anthropoid primates. eLife 11, e77875 (2022).	AR	Gal‡n-Acedo, C., Arroyo-Rodr’guez, V., Andresen, E. & Arasa-Gisbert, R. Ecological traits of the worldÕs primates. Scientific Data 6, 55 (2019).	83	Van Roosmalen, M. G. M. and Klein, L. L. 1988. The spider monkeys, genus Ateles. In: R. A. Mittermeier, A. B. Rylands, A. F. Coimbra-Filho and G. A. B. da Fonseca (eds), The Ecology and Behavior of Neotropical Primates, Vol. 2, pp. 455Ð537. World Wildlife Fund, Washington, DC, USA.	83	Van Roosmalen, M. G. M. and Klein, L. L. 1988. The spider monkeys, genus Ateles. In: R. A. Mittermeier, A. B. Rylands, A. F. Coimbra-Filho and G. A. B. da Fonseca (eds), The Ecology and Behavior of Neotropical Primates, Vol. 2, pp. 455Ð537. World Wildlife Fund, Washington, DC, USA.	Group	Grabowski, M., Kopperud, B. T., Tsuboi, M. & Hansen, T. F. Both Diet and Sociality Affect Primate Brain-Size Evolution. Systematic Biology syac075 (2022) doi:10.1093/sysbio/syac075.	103	No	https://www.alltheworldsprimates.org	2	Plavcan, J. M., van Schaik, C. P. & Kappeler, P. M. Competition, coalitions and canine size in primates. Journal of human evolution 28, 245Ð276 (1995).	0	Reader, S. M., Hager, Y. & Laland, K. N. The evolution of primate general and cultural intelligence. Philosophical Transactions of the Royal Society B: Biological Sciences 366, 1017Ð1027 (2011).	0	Reader, S. M., Hager, Y. & Laland, K. N. The evolution of primate general and cultural intelligence. Philosophical Transactions of the Royal Society B: Biological Sciences 366, 1017Ð1027 (2011).	No	0.97	No	Gal‡n-Acedo, C., Arroyo-Rodr’guez, V., Andresen, E. & Arasa-Gisbert, R. Ecological traits of the worldÕs primates. Scientific Data 6, 55 (2019); computed as M/F
4	Ateles_geoffroyi	0	0.87	0.29	0.73	0.4	0.13	9	Caspar et al. 2022b	Caspar, K. R., Pallasdies, F., Mader, L., Sartorelli, H. & Begall, S. The evolution and biological correlates of hand preferences in anthropoid primates. eLife 11, e77875 (2022).	7.5	Gal‡n-Acedo, C., Arroyo-Rodr’guez, V., Andresen, E. & Arasa-Gisbert, R. Ecological traits of the worldÕs primates. Scientific Data 6, 55 (2019).	105.1	Melchionna, M. et al. Macroevolutionary trends of brain mass in Primates. Biological Journal of the Linnean Society 129, 14Ð25 (2020).	No	Caspar, K. R., Pallasdies, F., Mader, L., Sartorelli, H. & Begall, S. The evolution and biological correlates of hand preferences in anthropoid primates. eLife 11, e77875 (2022).	AR	Gal‡n-Acedo, C., Arroyo-Rodr’guez, V., Andresen, E. & Arasa-Gisbert, R. Ecological traits of the worldÕs primates. Scientific Data 6, 55 (2019).	82.1	Powell, L. E., Isler, K. & Barton, R. A. Re-evaluating the link between brain size and behavioural ecology in primates. Proceedings of the Royal Society B: Biological Sciences 284, 20171765 (2017).	83.7	Powell, L. E., Isler, K. & Barton, R. A. Re-evaluating the link between brain size and behavioural ecology in primates. Proceedings of the Royal Society B: Biological Sciences 284, 20171765 (2017).	Group	Grabowski, M., Kopperud, B. T., Tsuboi, M. & Hansen, T. F. Both Diet and Sociality Affect Primate Brain-Size Evolution. Systematic Biology syac075 (2022) doi:10.1093/sysbio/syac075.	105	No	https://www.alltheworldsprimates.org	2	Plavcan, J. M., van Schaik, C. P. & Kappeler, P. M. Competition, coalitions and canine size in primates. Journal of human evolution 28, 245Ð276 (1995).	0	Reader, S. M., Hager, Y. & Laland, K. N. The evolution of primate general and cultural intelligence. Philosophical Transactions of the Royal Society B: Biological Sciences 366, 1017Ð1027 (2011).	1	Reader, S. M., Hager, Y. & Laland, K. N. The evolution of primate general and cultural intelligence. Philosophical Transactions of the Royal Society B: Biological Sciences 366, 1017Ð1027 (2011).	No	0.98	No	Gal‡n-Acedo, C., Arroyo-Rodr’guez, V., Andresen, E. & Arasa-Gisbert, R. Ecological traits of the worldÕs primates. Scientific Data 6, 55 (2019); computed as M/F
5	Ateles_geoffroyi	0.1	0.94	0.25	0.89	0.16	0.04	14	Motes Rodrigo et al. 2018	Motes Rodrigo, A., Ramirez Torres, C. E., Hernandez Salazar, L. T. & Laska, M. Hand preferences in two unimanual and two bimanual coordinated tasks in the black-handed spider monkey (Ateles geoffroyi). Journal of Comparative Psychology 132, 220Ð229 (2018).	7.5	Gal‡n-Acedo, C., Arroyo-Rodr’guez, V., Andresen, E. & Arasa-Gisbert, R. Ecological traits of the worldÕs primates. Scientific Data 6, 55 (2019).	105.1	Melchionna, M. et al. Macroevolutionary trends of brain mass in Primates. Biological Journal of the Linnean Society 129, 14Ð25 (2020).	No	Caspar, K. R., Pallasdies, F., Mader, L., Sartorelli, H. & Begall, S. The evolution and biological correlates of hand preferences in anthropoid primates. eLife 11, e77875 (2022).	AR	Gal‡n-Acedo, C., Arroyo-Rodr’guez, V., Andresen, E. & Arasa-Gisbert, R. Ecological traits of the worldÕs primates. Scientific Data 6, 55 (2019).	82.1	Powell, L. E., Isler, K. & Barton, R. A. Re-evaluating the link between brain size and behavioural ecology in primates. Proceedings of the Royal Society B: Biological Sciences 284, 20171765 (2017).	83.7	Powell, L. E., Isler, K. & Barton, R. A. Re-evaluating the link between brain size and behavioural ecology in primates. Proceedings of the Royal Society B: Biological Sciences 284, 20171765 (2017).	Group	Grabowski, M., Kopperud, B. T., Tsuboi, M. & Hansen, T. F. Both Diet and Sociality Affect Primate Brain-Size Evolution. Systematic Biology syac075 (2022) doi:10.1093/sysbio/syac075.	105	No	https://www.alltheworldsprimates.org	2	Plavcan, J. M., van Schaik, C. P. & Kappeler, P. M. Competition, coalitions and canine size in primates. Journal of human evolution 28, 245Ð276 (1995).	0	Reader, S. M., Hager, Y. & Laland, K. N. The evolution of primate general and cultural intelligence. Philosophical Transactions of the Royal Society B: Biological Sciences 366, 1017Ð1027 (2011).	1	Reader, S. M., Hager, Y. & Laland, K. N. The evolution of primate general and cultural intelligence. Philosophical Transactions of the Royal Society B: Biological Sciences 366, 1017Ð1027 (2011).	No	0.98	No	Gal‡n-Acedo, C., Arroyo-Rodr’guez, V., Andresen, E. & Arasa-Gisbert, R. Ecological traits of the worldÕs primates. Scientific Data 6, 55 (2019); computed as M/F
6	Ateles_hybridus	-0.38	0.88	0.21	0.92	0.18	0.04	18	Caspar et al. 2022c	Caspar, K. R., Pallasdies, F., Mader, L., Sartorelli, H. & Begall, S. The evolution and biological correlates of hand preferences in anthropoid primates. eLife 11, e77875 (2022).	8.6	Gal‡n-Acedo, C., Arroyo-Rodr’guez, V., Andresen, E. & Arasa-Gisbert, R. Ecological traits of the worldÕs primates. Scientific Data 6, 55 (2019).	102.6	Powell, L. E., Isler, K. & Barton, R. A. Re-evaluating the link between brain size and behavioural ecology in primates. Proceedings of the Royal Society B: Biological Sciences 284, 20171765 (2017).	No	Caspar, K. R., Pallasdies, F., Mader, L., Sartorelli, H. & Begall, S. The evolution and biological correlates of hand preferences in anthropoid primates. eLife 11, e77875 (2022).	AR	Gal‡n-Acedo, C., Arroyo-Rodr’guez, V., Andresen, E. & Arasa-Gisbert, R. Ecological traits of the worldÕs primates. Scientific Data 6, 55 (2019).	94	Powell, L. E., Isler, K. & Barton, R. A. Re-evaluating the link between brain size and behavioural ecology in primates. Proceedings of the Royal Society B: Biological Sciences 284, 20171765 (2017).	94	Powell, L. E., Isler, K. & Barton, R. A. Re-evaluating the link between brain size and behavioural ecology in primates. Proceedings of the Royal Society B: Biological Sciences 284, 20171765 (2017).	Group	Grabowski, M., Kopperud, B. T., Tsuboi, M. & Hansen, T. F. Both Diet and Sociality Affect Primate Brain-Size Evolution. Systematic Biology syac075 (2022) doi:10.1093/sysbio/syac075.	105	No	https://animaldiversity.org/	2	Plavcan, J. M., van Schaik, C. P. & Kappeler, P. M. Competition, coalitions and canine size in primates. Journal of human evolution 28, 245Ð276 (1995).	0		0		Yes	0.92	No	Gal‡n-Acedo, C., Arroyo-Rodr’guez, V., Andresen, E. & Arasa-Gisbert, R. Ecological traits of the worldÕs primates. Scientific Data 6, 55 (2019); computed as M/F
7	Cercocebus_torquatus	-0.18	0.83	0.19	0.79	0.23	0.06	18	Caspar et al. 2022d	Caspar, K. R., Pallasdies, F., Mader, L., Sartorelli, H. & Begall, S. The evolution and biological correlates of hand preferences in anthropoid primates. eLife 11, e77875 (2022).	7.5	Gal‡n-Acedo, C., Arroyo-Rodr’guez, V., Andresen, E. & Arasa-Gisbert, R. Ecological traits of the worldÕs primates. Scientific Data 6, 55 (2019).	106	Melchionna, M. et al. Macroevolutionary trends of brain mass in Primates. Biological Journal of the Linnean Society 129, 14Ð25 (2020).	No	Caspar, K. R., Pallasdies, F., Mader, L., Sartorelli, H. & Begall, S. The evolution and biological correlates of hand preferences in anthropoid primates. eLife 11, e77875 (2022).	BOTH	Gal‡n-Acedo, C., Arroyo-Rodr’guez, V., Andresen, E. & Arasa-Gisbert, R. Ecological traits of the worldÕs primates. Scientific Data 6, 55 (2019).	60	Powell, L. E., Isler, K. & Barton, R. A. Re-evaluating the link between brain size and behavioural ecology in primates. Proceedings of the Royal Society B: Biological Sciences 284, 20171765 (2017).	60	Powell, L. E., Isler, K. & Barton, R. A. Re-evaluating the link between brain size and behavioural ecology in primates. Proceedings of the Royal Society B: Biological Sciences 284, 20171765 (2017).	Group	Grabowski, M., Kopperud, B. T., Tsuboi, M. & Hansen, T. F. Both Diet and Sociality Affect Primate Brain-Size Evolution. Systematic Biology syac075 (2022) doi:10.1093/sysbio/syac075.	83	No	https://www.alltheworldsprimates.org	4	Plavcan, J. M., van Schaik, C. P. & Kappeler, P. M. Competition, coalitions and canine size in primates. Journal of human evolution 28, 245Ð276 (1995).	0	Reader, S. M., Hager, Y. & Laland, K. N. The evolution of primate general and cultural intelligence. Philosophical Transactions of the Royal Society B: Biological Sciences 366, 1017Ð1027 (2011).	1	Reader, S. M., Hager, Y. & Laland, K. N. The evolution of primate general and cultural intelligence. Philosophical Transactions of the Royal Society B: Biological Sciences 366, 1017Ð1027 (2011).	No	1.72	No	Gal‡n-Acedo, C., Arroyo-Rodr’guez, V., Andresen, E. & Arasa-Gisbert, R. Ecological traits of the worldÕs primates. Scientific Data 6, 55 (2019); computed as M/F
8	Cercocebus_torquatus	0.18	0.61	0.17	0.49	0.39	0.11	13	Maille et al. 2013a	Maille, A., BelbeocÕh, C., Rossard, A., Bec, P. & Blois-Heulin, C. Which are the features of the TUBE task that make it so efficient in detecting manual asymmetries? An investigation in two Cercopithecine species (Cercopithecus neglectus and Cercocebus torquatus). Journal of Comparative Psychology 127, 436Ð444 (2013).	7.5	Gal‡n-Acedo, C., Arroyo-Rodr’guez, V., Andresen, E. & Arasa-Gisbert, R. Ecological traits of the worldÕs primates. Scientific Data 6, 55 (2019).	106	Melchionna, M. et al. Macroevolutionary trends of brain mass in Primates. Biological Journal of the Linnean Society 129, 14Ð25 (2020).	No	Caspar, K. R., Pallasdies, F., Mader, L., Sartorelli, H. & Begall, S. The evolution and biological correlates of hand preferences in anthropoid primates. eLife 11, e77875 (2022).	BOTH	Gal‡n-Acedo, C., Arroyo-Rodr’guez, V., Andresen, E. & Arasa-Gisbert, R. Ecological traits of the worldÕs primates. Scientific Data 6, 55 (2019).	60	Powell, L. E., Isler, K. & Barton, R. A. Re-evaluating the link between brain size and behavioural ecology in primates. Proceedings of the Royal Society B: Biological Sciences 284, 20171765 (2017).	60	Powell, L. E., Isler, K. & Barton, R. A. Re-evaluating the link between brain size and behavioural ecology in primates. Proceedings of the Royal Society B: Biological Sciences 284, 20171765 (2017).	Group	Grabowski, M., Kopperud, B. T., Tsuboi, M. & Hansen, T. F. Both Diet and Sociality Affect Primate Brain-Size Evolution. Systematic Biology syac075 (2022) doi:10.1093/sysbio/syac075.	83	No	https://www.alltheworldsprimates.org	4	Plavcan, J. M., van Schaik, C. P. & Kappeler, P. M. Competition, coalitions and canine size in primates. Journal of human evolution 28, 245Ð276 (1995).	0	Reader, S. M., Hager, Y. & Laland, K. N. The evolution of primate general and cultural intelligence. Philosophical Transactions of the Royal Society B: Biological Sciences 366, 1017Ð1027 (2011).	1	Reader, S. M., Hager, Y. & Laland, K. N. The evolution of primate general and cultural intelligence. Philosophical Transactions of the Royal Society B: Biological Sciences 366, 1017Ð1027 (2011).	No	1.72	No	Gal‡n-Acedo, C., Arroyo-Rodr’guez, V., Andresen, E. & Arasa-Gisbert, R. Ecological traits of the worldÕs primates. Scientific Data 6, 55 (2019); computed as M/F
9	Cercopithecus_diana	0.18	0.81	0.18	0.75	0.31	0.07	20	Caspar et al. 2022e	Caspar, K. R., Pallasdies, F., Mader, L., Sartorelli, H. & Begall, S. The evolution and biological correlates of hand preferences in anthropoid primates. eLife 11, e77875 (2022).	4.5	Gal‡n-Acedo, C., Arroyo-Rodr’guez, V., Andresen, E. & Arasa-Gisbert, R. Ecological traits of the worldÕs primates. Scientific Data 6, 55 (2019).	62.6	Melchionna, M. et al. Macroevolutionary trends of brain mass in Primates. Biological Journal of the Linnean Society 129, 14Ð25 (2020).	No	Caspar, K. R., Pallasdies, F., Mader, L., Sartorelli, H. & Begall, S. The evolution and biological correlates of hand preferences in anthropoid primates. eLife 11, e77875 (2022).	AR	Gal‡n-Acedo, C., Arroyo-Rodr’guez, V., Andresen, E. & Arasa-Gisbert, R. Ecological traits of the worldÕs primates. Scientific Data 6, 55 (2019).	59	Powell, L. E., Isler, K. & Barton, R. A. Re-evaluating the link between brain size and behavioural ecology in primates. Proceedings of the Royal Society B: Biological Sciences 284, 20171765 (2017).	75	Powell, L. E., Isler, K. & Barton, R. A. Re-evaluating the link between brain size and behavioural ecology in primates. Proceedings of the Royal Society B: Biological Sciences 284, 20171765 (2017).	Group	Grabowski, M., Kopperud, B. T., Tsuboi, M. & Hansen, T. F. Both Diet and Sociality Affect Primate Brain-Size Evolution. Systematic Biology syac075 (2022) doi:10.1093/sysbio/syac075.	79	No	https://www.alltheworldsprimates.org	3	Plavcan, J. M., van Schaik, C. P. & Kappeler, P. M. Competition, coalitions and canine size in primates. Journal of human evolution 28, 245Ð276 (1995).	0	Reader, S. M., Hager, Y. & Laland, K. N. The evolution of primate general and cultural intelligence. Philosophical Transactions of the Royal Society B: Biological Sciences 366, 1017Ð1027 (2011).	1	Reader, S. M., Hager, Y. & Laland, K. N. The evolution of primate general and cultural intelligence. Philosophical Transactions of the Royal Society B: Biological Sciences 366, 1017Ð1027 (2011).	No	1.33	No	Gal‡n-Acedo, C., Arroyo-Rodr’guez, V., Andresen, E. & Arasa-Gisbert, R. Ecological traits of the worldÕs primates. Scientific Data 6, 55 (2019); computed as M/F
10	Cercopithecus_neglectus	-0.04	0.65	0.19	0.52	0.36	0.1	12	Caspar et al. 2022f	Caspar, K. R., Pallasdies, F., Mader, L., Sartorelli, H. & Begall, S. The evolution and biological correlates of hand preferences in anthropoid primates. eLife 11, e77875 (2022).	5.7	Gal‡n-Acedo, C., Arroyo-Rodr’guez, V., Andresen, E. & Arasa-Gisbert, R. Ecological traits of the worldÕs primates. Scientific Data 6, 55 (2019).	66	Melchionna, M. et al. Macroevolutionary trends of brain mass in Primates. Biological Journal of the Linnean Society 129, 14Ð25 (2020).	No	Caspar, K. R., Pallasdies, F., Mader, L., Sartorelli, H. & Begall, S. The evolution and biological correlates of hand preferences in anthropoid primates. eLife 11, e77875 (2022).	BOTH	Gal‡n-Acedo, C., Arroyo-Rodr’guez, V., Andresen, E. & Arasa-Gisbert, R. Ecological traits of the worldÕs primates. Scientific Data 6, 55 (2019).	50.8	Powell, L. E., Isler, K. & Barton, R. A. Re-evaluating the link between brain size and behavioural ecology in primates. Proceedings of the Royal Society B: Biological Sciences 284, 20171765 (2017).	58.3	Powell, L. E., Isler, K. & Barton, R. A. Re-evaluating the link between brain size and behavioural ecology in primates. Proceedings of the Royal Society B: Biological Sciences 284, 20171765 (2017).	Group	Grabowski, M., Kopperud, B. T., Tsuboi, M. & Hansen, T. F. Both Diet and Sociality Affect Primate Brain-Size Evolution. Systematic Biology syac075 (2022) doi:10.1093/sysbio/syac075.	82	No	https://www.alltheworldsprimates.org	3	Plavcan, J. M., van Schaik, C. P. & Kappeler, P. M. Competition, coalitions and canine size in primates. Journal of human evolution 28, 245Ð276 (1995).	0	Reader, S. M., Hager, Y. & Laland, K. N. The evolution of primate general and cultural intelligence. Philosophical Transactions of the Royal Society B: Biological Sciences 366, 1017Ð1027 (2011).	0	Reader, S. M., Hager, Y. & Laland, K. N. The evolution of primate general and cultural intelligence. Philosophical Transactions of the Royal Society B: Biological Sciences 366, 1017Ð1027 (2011).	No	1.78	No	Gal‡n-Acedo, C., Arroyo-Rodr’guez, V., Andresen, E. & Arasa-Gisbert, R. Ecological traits of the worldÕs primates. Scientific Data 6, 55 (2019); computed as M/F
11	Cercopithecus_neglectus	-0.44	0.64	0.19	0.72	0.25	0.07	12	Maille et al. 2013b	Maille, A., BelbeocÕh, C., Rossard, A., Bec, P. & Blois-Heulin, C. Which are the features of the TUBE task that make it so efficient in detecting manual asymmetries? An investigation in two Cercopithecine species (Cercopithecus neglectus and Cercocebus torquatus). Journal of Comparative Psychology 127, 436Ð444 (2013).	5.7	Gal‡n-Acedo, C., Arroyo-Rodr’guez, V., Andresen, E. & Arasa-Gisbert, R. Ecological traits of the worldÕs primates. Scientific Data 6, 55 (2019).	66	Melchionna, M. et al. Macroevolutionary trends of brain mass in Primates. Biological Journal of the Linnean Society 129, 14Ð25 (2020).	No	Caspar, K. R., Pallasdies, F., Mader, L., Sartorelli, H. & Begall, S. The evolution and biological correlates of hand preferences in anthropoid primates. eLife 11, e77875 (2022).	BOTH	Gal‡n-Acedo, C., Arroyo-Rodr’guez, V., Andresen, E. & Arasa-Gisbert, R. Ecological traits of the worldÕs primates. Scientific Data 6, 55 (2019).	50.8	Powell, L. E., Isler, K. & Barton, R. A. Re-evaluating the link between brain size and behavioural ecology in primates. Proceedings of the Royal Society B: Biological Sciences 284, 20171765 (2017).	58.3	Powell, L. E., Isler, K. & Barton, R. A. Re-evaluating the link between brain size and behavioural ecology in primates. Proceedings of the Royal Society B: Biological Sciences 284, 20171765 (2017).	Group	Grabowski, M., Kopperud, B. T., Tsuboi, M. & Hansen, T. F. Both Diet and Sociality Affect Primate Brain-Size Evolution. Systematic Biology syac075 (2022) doi:10.1093/sysbio/syac075.	82	No	https://www.alltheworldsprimates.org	3	Plavcan, J. M., van Schaik, C. P. & Kappeler, P. M. Competition, coalitions and canine size in primates. Journal of human evolution 28, 245Ð276 (1995).	0	Reader, S. M., Hager, Y. & Laland, K. N. The evolution of primate general and cultural intelligence. Philosophical Transactions of the Royal Society B: Biological Sciences 366, 1017Ð1027 (2011).	0	Reader, S. M., Hager, Y. & Laland, K. N. The evolution of primate general and cultural intelligence. Philosophical Transactions of the Royal Society B: Biological Sciences 366, 1017Ð1027 (2011).	No	1.78	No	Gal‡n-Acedo, C., Arroyo-Rodr’guez, V., Andresen, E. & Arasa-Gisbert, R. Ecological traits of the worldÕs primates. Scientific Data 6, 55 (2019); computed as M/F
12	Cercopithecus_neglectus	-0.42	0.63	0.18	0.7	0.25	0.07	12	Schweitzer et al., 2007	Schweitzer, C., Bec, P. & Blois-Heulin, C. Does the Complexity of the Task Influence Manual Laterality in De BrazzaÕs Monkeys (Cercopithecus neglectus)? Ethology 113, 983Ð994 (2007).	5.7	Gal‡n-Acedo, C., Arroyo-Rodr’guez, V., Andresen, E. & Arasa-Gisbert, R. Ecological traits of the worldÕs primates. Scientific Data 6, 55 (2019).	66	Melchionna, M. et al. Macroevolutionary trends of brain mass in Primates. Biological Journal of the Linnean Society 129, 14Ð25 (2020).	No	Caspar, K. R., Pallasdies, F., Mader, L., Sartorelli, H. & Begall, S. The evolution and biological correlates of hand preferences in anthropoid primates. eLife 11, e77875 (2022).	BOTH	Gal‡n-Acedo, C., Arroyo-Rodr’guez, V., Andresen, E. & Arasa-Gisbert, R. Ecological traits of the worldÕs primates. Scientific Data 6, 55 (2019).	50.8	Powell, L. E., Isler, K. & Barton, R. A. Re-evaluating the link between brain size and behavioural ecology in primates. Proceedings of the Royal Society B: Biological Sciences 284, 20171765 (2017).	58.3	Powell, L. E., Isler, K. & Barton, R. A. Re-evaluating the link between brain size and behavioural ecology in primates. Proceedings of the Royal Society B: Biological Sciences 284, 20171765 (2017).	Group	Grabowski, M., Kopperud, B. T., Tsuboi, M. & Hansen, T. F. Both Diet and Sociality Affect Primate Brain-Size Evolution. Systematic Biology syac075 (2022) doi:10.1093/sysbio/syac075.	82	No	https://www.alltheworldsprimates.org	3	Plavcan, J. M., van Schaik, C. P. & Kappeler, P. M. Competition, coalitions and canine size in primates. Journal of human evolution 28, 245Ð276 (1995).	0	Reader, S. M., Hager, Y. & Laland, K. N. The evolution of primate general and cultural intelligence. Philosophical Transactions of the Royal Society B: Biological Sciences 366, 1017Ð1027 (2011).	0	Reader, S. M., Hager, Y. & Laland, K. N. The evolution of primate general and cultural intelligence. Philosophical Transactions of the Royal Society B: Biological Sciences 366, 1017Ð1027 (2011).	No	1.78	No	Gal‡n-Acedo, C., Arroyo-Rodr’guez, V., Andresen, E. & Arasa-Gisbert, R. Ecological traits of the worldÕs primates. Scientific Data 6, 55 (2019); computed as M/F
13	Gorilla_gorilla	0.1	0.6	0.11	0.5	0.33	0.06	31	Hopkins et al., 2003a	Hopkins, W. D., Stoinski, T. S., Lukas, K. E., Ross, S. R. & Wesley, M. J. Comparative assessment of handedness for a coordinated bimanual task in chimpanzees (Pan troglodytes), gorillas (Gorilla gorilla) and orangutans (Pongo pygmaeus). Journal of Comparative Psychology 117, 302Ð308 (2003).	122.5	Gal‡n-Acedo, C., Arroyo-Rodr’guez, V., Andresen, E. & Arasa-Gisbert, R. Ecological traits of the worldÕs primates. Scientific Data 6, 55 (2019).	490.4	Melchionna, M. et al. Macroevolutionary trends of brain mass in Primates. Biological Journal of the Linnean Society 129, 14Ð25 (2020).	No	Caspar, K. R., Pallasdies, F., Mader, L., Sartorelli, H. & Begall, S. The evolution and biological correlates of hand preferences in anthropoid primates. eLife 11, e77875 (2022).	BOTH	Gal‡n-Acedo, C., Arroyo-Rodr’guez, V., Andresen, E. & Arasa-Gisbert, R. Ecological traits of the worldÕs primates. Scientific Data 6, 55 (2019).	47	Powell, L. E., Isler, K. & Barton, R. A. Re-evaluating the link between brain size and behavioural ecology in primates. Proceedings of the Royal Society B: Biological Sciences 284, 20171765 (2017).	50	Powell, L. E., Isler, K. & Barton, R. A. Re-evaluating the link between brain size and behavioural ecology in primates. Proceedings of the Royal Society B: Biological Sciences 284, 20171765 (2017).	Group	Grabowski, M., Kopperud, B. T., Tsuboi, M. & Hansen, T. F. Both Diet and Sociality Affect Primate Brain-Size Evolution. Systematic Biology syac075 (2022) doi:10.1093/sysbio/syac075.	116	No	https://www.alltheworldsprimates.org	3	Plavcan, J. M., van Schaik, C. P. & Kappeler, P. M. Competition, coalitions and canine size in primates. Journal of human evolution 28, 245Ð276 (1995).	1	Reader, S. M., Hager, Y. & Laland, K. N. The evolution of primate general and cultural intelligence. Philosophical Transactions of the Royal Society B: Biological Sciences 366, 1017Ð1027 (2011).	1	Reader, S. M., Hager, Y. & Laland, K. N. The evolution of primate general and cultural intelligence. Philosophical Transactions of the Royal Society B: Biological Sciences 366, 1017Ð1027 (2011).	No	2.24	No	Gal‡n-Acedo, C., Arroyo-Rodr’guez, V., Andresen, E. & Arasa-Gisbert, R. Ecological traits of the worldÕs primates. Scientific Data 6, 55 (2019); computed as M/F
14	Gorilla_gorilla	0.25	0.58	0.07	0.54	0.32	0.04	76	Hopkins et al., 2011a	Hopkins, W. D. et al. Hand preferences for coordinated bimanual actions in 777 great apes: Implications for the evolution of handedness in Hominins. Journal of Human Evolution 60, 605Ð611 (2011).	122.5	Gal‡n-Acedo, C., Arroyo-Rodr’guez, V., Andresen, E. & Arasa-Gisbert, R. Ecological traits of the worldÕs primates. Scientific Data 6, 55 (2019).	490.4	Melchionna, M. et al. Macroevolutionary trends of brain mass in Primates. Biological Journal of the Linnean Society 129, 14Ð25 (2020).	No	Caspar, K. R., Pallasdies, F., Mader, L., Sartorelli, H. & Begall, S. The evolution and biological correlates of hand preferences in anthropoid primates. eLife 11, e77875 (2022).	BOTH	Gal‡n-Acedo, C., Arroyo-Rodr’guez, V., Andresen, E. & Arasa-Gisbert, R. Ecological traits of the worldÕs primates. Scientific Data 6, 55 (2019).	47	Powell, L. E., Isler, K. & Barton, R. A. Re-evaluating the link between brain size and behavioural ecology in primates. Proceedings of the Royal Society B: Biological Sciences 284, 20171765 (2017).	50	Powell, L. E., Isler, K. & Barton, R. A. Re-evaluating the link between brain size and behavioural ecology in primates. Proceedings of the Royal Society B: Biological Sciences 284, 20171765 (2017).	Group	Grabowski, M., Kopperud, B. T., Tsuboi, M. & Hansen, T. F. Both Diet and Sociality Affect Primate Brain-Size Evolution. Systematic Biology syac075 (2022) doi:10.1093/sysbio/syac075.	116	No	https://www.alltheworldsprimates.org	3	Plavcan, J. M., van Schaik, C. P. & Kappeler, P. M. Competition, coalitions and canine size in primates. Journal of human evolution 28, 245Ð276 (1995).	1	Reader, S. M., Hager, Y. & Laland, K. N. The evolution of primate general and cultural intelligence. Philosophical Transactions of the Royal Society B: Biological Sciences 366, 1017Ð1027 (2011).	1	Reader, S. M., Hager, Y. & Laland, K. N. The evolution of primate general and cultural intelligence. Philosophical Transactions of the Royal Society B: Biological Sciences 366, 1017Ð1027 (2011).	No	2.24	No	Gal‡n-Acedo, C., Arroyo-Rodr’guez, V., Andresen, E. & Arasa-Gisbert, R. Ecological traits of the worldÕs primates. Scientific Data 6, 55 (2019); computed as M/F
15	Homo_sapiens	0.76	0.59	0.05	0.94	0.18	0.02	127	Cochet & Vauclair, 2012	Cochet, H. & Vauclair, J. Hand preferences in human adults: Non-communicative actions versus communicative gestures. Cortex 48, 1017Ð1026 (2012).	58.3	Smith, R. J. & Jungers, W. L. Body mass in comparative primatology. Journal of Human Evolution 32, 523Ð559 (1997).	1349	Melchionna, M. et al. Macroevolutionary trends of brain mass in Primates. Biological Journal of the Linnean Society 129, 14Ð25 (2020).	Yes	Caspar, K. R., Pallasdies, F., Mader, L., Sartorelli, H. & Begall, S. The evolution and biological correlates of hand preferences in anthropoid primates. eLife 11, e77875 (2022).	T	Gal‡n-Acedo, C., Arroyo-Rodr’guez, V., Andresen, E. & Arasa-Gisbert, R. Ecological traits of the worldÕs primates. Scientific Data 6, 55 (2019).	41	Cordain, L. et al. Plant-animal subsistence ratios and macronutrient energy estimations in worldwide hunter-gatherer diets. Am J Clin Nutr 71, 682Ð692 (2000).	96	Cordain, L. et al. Plant-animal subsistence ratios and macronutrient energy estimations in worldwide hunter-gatherer diets. Am J Clin Nutr 71, 682Ð692 (2000).	Group	Grabowski, M., Kopperud, B. T., Tsuboi, M. & Hansen, T. F. Both Diet and Sociality Affect Primate Brain-Size Evolution. Systematic Biology syac075 (2022) doi:10.1093/sysbio/syac075.	72	No	https://www.alltheworldsprimates.org	2	Plavcan, J. M. & van Schaik, C. P. Interpreting hominid behavior on the basis of sexual dimorphism. Journal of Human Evolution 32, 345Ð374 (1997).	1		1		No	1.14	No	Gal‡n-Acedo, C., Arroyo-Rodr’guez, V., Andresen, E. & Arasa-Gisbert, R. Ecological traits of the worldÕs primates. Scientific Data 6, 55 (2019); computed as M/F
16	Hylobates_lar	-0.06	0.74	0.19	0.64	0.35	0.09	16	Caspar et al. 2022g	Caspar, K. R., Pallasdies, F., Mader, L., Sartorelli, H. & Begall, S. The evolution and biological correlates of hand preferences in anthropoid primates. eLife 11, e77875 (2022).	5.6	Gal‡n-Acedo, C., Arroyo-Rodr’guez, V., Andresen, E. & Arasa-Gisbert, R. Ecological traits of the worldÕs primates. Scientific Data 6, 55 (2019).	101.9	Melchionna, M. et al. Macroevolutionary trends of brain mass in Primates. Biological Journal of the Linnean Society 129, 14Ð25 (2020).	No	Caspar, K. R., Pallasdies, F., Mader, L., Sartorelli, H. & Begall, S. The evolution and biological correlates of hand preferences in anthropoid primates. eLife 11, e77875 (2022).	AR	Gal‡n-Acedo, C., Arroyo-Rodr’guez, V., Andresen, E. & Arasa-Gisbert, R. Ecological traits of the worldÕs primates. Scientific Data 6, 55 (2019).	63.7	Powell, L. E., Isler, K. & Barton, R. A. Re-evaluating the link between brain size and behavioural ecology in primates. Proceedings of the Royal Society B: Biological Sciences 284, 20171765 (2017).	73.4	Powell, L. E., Isler, K. & Barton, R. A. Re-evaluating the link between brain size and behavioural ecology in primates. Proceedings of the Royal Society B: Biological Sciences 284, 20171765 (2017).	Pair	Grabowski, M., Kopperud, B. T., Tsuboi, M. & Hansen, T. F. Both Diet and Sociality Affect Primate Brain-Size Evolution. Systematic Biology syac075 (2022) doi:10.1093/sysbio/syac075.	130	No	Fleagle, J. G. Primate Adaptation and Evolution. (Academic Press, Amsterdam_; Boston, 2013).	1	Plavcan, J. M., van Schaik, C. P. & Kappeler, P. M. Competition, coalitions and canine size in primates. Journal of human evolution 28, 245Ð276 (1995).	0	Reader, S. M., Hager, Y. & Laland, K. N. The evolution of primate general and cultural intelligence. Philosophical Transactions of the Royal Society B: Biological Sciences 366, 1017Ð1027 (2011).	0	Reader, S. M., Hager, Y. & Laland, K. N. The evolution of primate general and cultural intelligence. Philosophical Transactions of the Royal Society B: Biological Sciences 366, 1017Ð1027 (2011).	No	1.1	No	Gal‡n-Acedo, C., Arroyo-Rodr’guez, V., Andresen, E. & Arasa-Gisbert, R. Ecological traits of the worldÕs primates. Scientific Data 6, 55 (2019); computed as M/F
17	Hylobates_lar	0.13	0.75	0.44	0.54	0.4	0.23	3	Caspar et al., 2018a	Caspar, K. R., Mader, L., Pallasdies, F., Lindenmeier, M. & Begall, S. Captive gibbons (Hylobatidae) use different referential cues in an object-choice task: insights into lesser ape cognition and manual laterality. PeerJ 6, e5348 (2018).	5.6	Gal‡n-Acedo, C., Arroyo-Rodr’guez, V., Andresen, E. & Arasa-Gisbert, R. Ecological traits of the worldÕs primates. Scientific Data 6, 55 (2019).	101.9	Melchionna, M. et al. Macroevolutionary trends of brain mass in Primates. Biological Journal of the Linnean Society 129, 14Ð25 (2020).	No	Caspar, K. R., Pallasdies, F., Mader, L., Sartorelli, H. & Begall, S. The evolution and biological correlates of hand preferences in anthropoid primates. eLife 11, e77875 (2022).	AR	Gal‡n-Acedo, C., Arroyo-Rodr’guez, V., Andresen, E. & Arasa-Gisbert, R. Ecological traits of the worldÕs primates. Scientific Data 6, 55 (2019).	63.7	Powell, L. E., Isler, K. & Barton, R. A. Re-evaluating the link between brain size and behavioural ecology in primates. Proceedings of the Royal Society B: Biological Sciences 284, 20171765 (2017).	73.4	Powell, L. E., Isler, K. & Barton, R. A. Re-evaluating the link between brain size and behavioural ecology in primates. Proceedings of the Royal Society B: Biological Sciences 284, 20171765 (2017).	Pair	Grabowski, M., Kopperud, B. T., Tsuboi, M. & Hansen, T. F. Both Diet and Sociality Affect Primate Brain-Size Evolution. Systematic Biology syac075 (2022) doi:10.1093/sysbio/syac075.	130	No	Fleagle, J. G. Primate Adaptation and Evolution. (Academic Press, Amsterdam_; Boston, 2013).	1	Plavcan, J. M., van Schaik, C. P. & Kappeler, P. M. Competition, coalitions and canine size in primates. Journal of human evolution 28, 245Ð276 (1995).	0	Reader, S. M., Hager, Y. & Laland, K. N. The evolution of primate general and cultural intelligence. Philosophical Transactions of the Royal Society B: Biological Sciences 366, 1017Ð1027 (2011).	0	Reader, S. M., Hager, Y. & Laland, K. N. The evolution of primate general and cultural intelligence. Philosophical Transactions of the Royal Society B: Biological Sciences 366, 1017Ð1027 (2011).	No	1.1	No	Gal‡n-Acedo, C., Arroyo-Rodr’guez, V., Andresen, E. & Arasa-Gisbert, R. Ecological traits of the worldÕs primates. Scientific Data 6, 55 (2019); computed as M/F
18	Hylobates_lar	0.13	0.65	0.27	0.59	0.16	0.07	6	Morino et al. 2017a	Morino, L., Uchikoshi, M., Bercovitch, F., Hopkins, W. D. & Matsuzawa, T. Tube task hand preference in captive hylobatids. Primates 58, 403Ð412 (2017).	5.6	Gal‡n-Acedo, C., Arroyo-Rodr’guez, V., Andresen, E. & Arasa-Gisbert, R. Ecological traits of the worldÕs primates. Scientific Data 6, 55 (2019).	101.9	Melchionna, M. et al. Macroevolutionary trends of brain mass in Primates. Biological Journal of the Linnean Society 129, 14Ð25 (2020).	No	Caspar, K. R., Pallasdies, F., Mader, L., Sartorelli, H. & Begall, S. The evolution and biological correlates of hand preferences in anthropoid primates. eLife 11, e77875 (2022).	AR	Gal‡n-Acedo, C., Arroyo-Rodr’guez, V., Andresen, E. & Arasa-Gisbert, R. Ecological traits of the worldÕs primates. Scientific Data 6, 55 (2019).	63.7	Powell, L. E., Isler, K. & Barton, R. A. Re-evaluating the link between brain size and behavioural ecology in primates. Proceedings of the Royal Society B: Biological Sciences 284, 20171765 (2017).	73.4	Powell, L. E., Isler, K. & Barton, R. A. Re-evaluating the link between brain size and behavioural ecology in primates. Proceedings of the Royal Society B: Biological Sciences 284, 20171765 (2017).	Pair	Grabowski, M., Kopperud, B. T., Tsuboi, M. & Hansen, T. F. Both Diet and Sociality Affect Primate Brain-Size Evolution. Systematic Biology syac075 (2022) doi:10.1093/sysbio/syac075.	130	No	Fleagle, J. G. Primate Adaptation and Evolution. (Academic Press, Amsterdam_; Boston, 2013).	1	Plavcan, J. M., van Schaik, C. P. & Kappeler, P. M. Competition, coalitions and canine size in primates. Journal of human evolution 28, 245Ð276 (1995).	0	Reader, S. M., Hager, Y. & Laland, K. N. The evolution of primate general and cultural intelligence. Philosophical Transactions of the Royal Society B: Biological Sciences 366, 1017Ð1027 (2011).	0	Reader, S. M., Hager, Y. & Laland, K. N. The evolution of primate general and cultural intelligence. Philosophical Transactions of the Royal Society B: Biological Sciences 366, 1017Ð1027 (2011).	No	1.1	No	Gal‡n-Acedo, C., Arroyo-Rodr’guez, V., Andresen, E. & Arasa-Gisbert, R. Ecological traits of the worldÕs primates. Scientific Data 6, 55 (2019); computed as M/F
19	Hylobates_lar	-0.06	0.69	0.21	0.62	0.24	0.07	11	Spoelstra 2021	Spoelstra, K. Lateralized Behavior in White-Handed Gibbons (Hylobates Lar). (2021).	5.6	Gal‡n-Acedo, C., Arroyo-Rodr’guez, V., Andresen, E. & Arasa-Gisbert, R. Ecological traits of the worldÕs primates. Scientific Data 6, 55 (2019).	101.9	Melchionna, M. et al. Macroevolutionary trends of brain mass in Primates. Biological Journal of the Linnean Society 129, 14Ð25 (2020).	No	Caspar, K. R., Pallasdies, F., Mader, L., Sartorelli, H. & Begall, S. The evolution and biological correlates of hand preferences in anthropoid primates. eLife 11, e77875 (2022).	AR	Gal‡n-Acedo, C., Arroyo-Rodr’guez, V., Andresen, E. & Arasa-Gisbert, R. Ecological traits of the worldÕs primates. Scientific Data 6, 55 (2019).	63.7	Powell, L. E., Isler, K. & Barton, R. A. Re-evaluating the link between brain size and behavioural ecology in primates. Proceedings of the Royal Society B: Biological Sciences 284, 20171765 (2017).	73.4	Powell, L. E., Isler, K. & Barton, R. A. Re-evaluating the link between brain size and behavioural ecology in primates. Proceedings of the Royal Society B: Biological Sciences 284, 20171765 (2017).	Pair	Grabowski, M., Kopperud, B. T., Tsuboi, M. & Hansen, T. F. Both Diet and Sociality Affect Primate Brain-Size Evolution. Systematic Biology syac075 (2022) doi:10.1093/sysbio/syac075.	130	No	Fleagle, J. G. Primate Adaptation and Evolution. (Academic Press, Amsterdam_; Boston, 2013).	1	Plavcan, J. M., van Schaik, C. P. & Kappeler, P. M. Competition, coalitions and canine size in primates. Journal of human evolution 28, 245Ð276 (1995).	0	Reader, S. M., Hager, Y. & Laland, K. N. The evolution of primate general and cultural intelligence. Philosophical Transactions of the Royal Society B: Biological Sciences 366, 1017Ð1027 (2011).	0	Reader, S. M., Hager, Y. & Laland, K. N. The evolution of primate general and cultural intelligence. Philosophical Transactions of the Royal Society B: Biological Sciences 366, 1017Ð1027 (2011).	No	1.1	No	Gal‡n-Acedo, C., Arroyo-Rodr’guez, V., Andresen, E. & Arasa-Gisbert, R. Ecological traits of the worldÕs primates. Scientific Data 6, 55 (2019); computed as M/F
20	Hylobates_moloch	-0.12	0.87	0.19	0.8	0.32	0.07	22	Caspar et al. 2022h	Caspar, K. R., Pallasdies, F., Mader, L., Sartorelli, H. & Begall, S. The evolution and biological correlates of hand preferences in anthropoid primates. eLife 11, e77875 (2022).	6.4	Gal‡n-Acedo, C., Arroyo-Rodr’guez, V., Andresen, E. & Arasa-Gisbert, R. Ecological traits of the worldÕs primates. Scientific Data 6, 55 (2019).	93.5	Melchionna, M. et al. Macroevolutionary trends of brain mass in Primates. Biological Journal of the Linnean Society 129, 14Ð25 (2020).	No	Caspar, K. R., Pallasdies, F., Mader, L., Sartorelli, H. & Begall, S. The evolution and biological correlates of hand preferences in anthropoid primates. eLife 11, e77875 (2022).	AR	Gal‡n-Acedo, C., Arroyo-Rodr’guez, V., Andresen, E. & Arasa-Gisbert, R. Ecological traits of the worldÕs primates. Scientific Data 6, 55 (2019).	61	Powell, L. E., Isler, K. & Barton, R. A. Re-evaluating the link between brain size and behavioural ecology in primates. Proceedings of the Royal Society B: Biological Sciences 284, 20171765 (2017).	61	Powell, L. E., Isler, K. & Barton, R. A. Re-evaluating the link between brain size and behavioural ecology in primates. Proceedings of the Royal Society B: Biological Sciences 284, 20171765 (2017).	Pair	Grabowski, M., Kopperud, B. T., Tsuboi, M. & Hansen, T. F. Both Diet and Sociality Affect Primate Brain-Size Evolution. Systematic Biology syac075 (2022) doi:10.1093/sysbio/syac075.	127	No	Fleagle, J. G. Primate Adaptation and Evolution. (Academic Press, Amsterdam_; Boston, 2013).	1	Plavcan, J. M., van Schaik, C. P. & Kappeler, P. M. Competition, coalitions and canine size in primates. Journal of human evolution 28, 245Ð276 (1995).	0	Reader, S. M., Hager, Y. & Laland, K. N. The evolution of primate general and cultural intelligence. Philosophical Transactions of the Royal Society B: Biological Sciences 366, 1017Ð1027 (2011).	0	Reader, S. M., Hager, Y. & Laland, K. N. The evolution of primate general and cultural intelligence. Philosophical Transactions of the Royal Society B: Biological Sciences 366, 1017Ð1027 (2011).	No	1.05	No	Gal‡n-Acedo, C., Arroyo-Rodr’guez, V., Andresen, E. & Arasa-Gisbert, R. Ecological traits of the worldÕs primates. Scientific Data 6, 55 (2019); computed as M/F
21	Leontopithecus_chrysomelas	0.15	0.59	0.11	0.51	0.31	0.06	30	Caspar et al. 2022i	Caspar, K. R., Pallasdies, F., Mader, L., Sartorelli, H. & Begall, S. The evolution and biological correlates of hand preferences in anthropoid primates. eLife 11, e77875 (2022).	0.6	Gal‡n-Acedo, C., Arroyo-Rodr’guez, V., Andresen, E. & Arasa-Gisbert, R. Ecological traits of the worldÕs primates. Scientific Data 6, 55 (2019).	11.8	Melchionna, M. et al. Macroevolutionary trends of brain mass in Primates. Biological Journal of the Linnean Society 129, 14Ð25 (2020).	No	Caspar, K. R., Pallasdies, F., Mader, L., Sartorelli, H. & Begall, S. The evolution and biological correlates of hand preferences in anthropoid primates. eLife 11, e77875 (2022).	AR	Gal‡n-Acedo, C., Arroyo-Rodr’guez, V., Andresen, E. & Arasa-Gisbert, R. Ecological traits of the worldÕs primates. Scientific Data 6, 55 (2019).	35	Powell, L. E., Isler, K. & Barton, R. A. Re-evaluating the link between brain size and behavioural ecology in primates. Proceedings of the Royal Society B: Biological Sciences 284, 20171765 (2017).	99	Powell, L. E., Isler, K. & Barton, R. A. Re-evaluating the link between brain size and behavioural ecology in primates. Proceedings of the Royal Society B: Biological Sciences 284, 20171765 (2017).	Pair	Grabowski, M., Kopperud, B. T., Tsuboi, M. & Hansen, T. F. Both Diet and Sociality Affect Primate Brain-Size Evolution. Systematic Biology syac075 (2022) doi:10.1093/sysbio/syac075.	86.9	Yes		2	Plavcan, J. M., van Schaik, C. P. & Kappeler, P. M. Competition, coalitions and canine size in primates. Journal of human evolution 28, 245Ð276 (1995).	0	Reader, S. M., Hager, Y. & Laland, K. N. The evolution of primate general and cultural intelligence. Philosophical Transactions of the Royal Society B: Biological Sciences 366, 1017Ð1027 (2011).	0	Reader, S. M., Hager, Y. & Laland, K. N. The evolution of primate general and cultural intelligence. Philosophical Transactions of the Royal Society B: Biological Sciences 366, 1017Ð1027 (2011).	No	1.16	No	Gal‡n-Acedo, C., Arroyo-Rodr’guez, V., Andresen, E. & Arasa-Gisbert, R. Ecological traits of the worldÕs primates. Scientific Data 6, 55 (2019); computed as M/F
22	Leontopithecus_chrysopygus	0.04	0.45	0.12	0.35	0.27	0.07	15	Caspar et al. 2022j	Caspar, K. R., Pallasdies, F., Mader, L., Sartorelli, H. & Begall, S. The evolution and biological correlates of hand preferences in anthropoid primates. eLife 11, e77875 (2022).	0.6	Gal‡n-Acedo, C., Arroyo-Rodr’guez, V., Andresen, E. & Arasa-Gisbert, R. Ecological traits of the worldÕs primates. Scientific Data 6, 55 (2019).	13	Powell, L. E., Isler, K. & Barton, R. A. Re-evaluating the link between brain size and behavioural ecology in primates. Proceedings of the Royal Society B: Biological Sciences 284, 20171765 (2017).	No	Caspar, K. R., Pallasdies, F., Mader, L., Sartorelli, H. & Begall, S. The evolution and biological correlates of hand preferences in anthropoid primates. eLife 11, e77875 (2022).	AR	Gal‡n-Acedo, C., Arroyo-Rodr’guez, V., Andresen, E. & Arasa-Gisbert, R. Ecological traits of the worldÕs primates. Scientific Data 6, 55 (2019).	73.4	Powell, L. E., Isler, K. & Barton, R. A. Re-evaluating the link between brain size and behavioural ecology in primates. Proceedings of the Royal Society B: Biological Sciences 284, 20171765 (2017).	83.5	Powell, L. E., Isler, K. & Barton, R. A. Re-evaluating the link between brain size and behavioural ecology in primates. Proceedings of the Royal Society B: Biological Sciences 284, 20171765 (2017).	Pair	Grabowski, M., Kopperud, B. T., Tsuboi, M. & Hansen, T. F. Both Diet and Sociality Affect Primate Brain-Size Evolution. Systematic Biology syac075 (2022) doi:10.1093/sysbio/syac075.	86.8	Yes		2	Plavcan, J. M., van Schaik, C. P. & Kappeler, P. M. Competition, coalitions and canine size in primates. Journal of human evolution 28, 245Ð276 (1995).	0	Reader, S. M., Hager, Y. & Laland, K. N. The evolution of primate general and cultural intelligence. Philosophical Transactions of the Royal Society B: Biological Sciences 366, 1017Ð1027 (2011).	0	Reader, S. M., Hager, Y. & Laland, K. N. The evolution of primate general and cultural intelligence. Philosophical Transactions of the Royal Society B: Biological Sciences 366, 1017Ð1027 (2011).	No	1.12	Yes
23	Leontopithecus_rosalia	0.02	0.61	0.11	0.5	0.33	0.06	28	Caspar et al. 2022k	Caspar, K. R., Pallasdies, F., Mader, L., Sartorelli, H. & Begall, S. The evolution and biological correlates of hand preferences in anthropoid primates. eLife 11, e77875 (2022).	0.6	Gal‡n-Acedo, C., Arroyo-Rodr’guez, V., Andresen, E. & Arasa-Gisbert, R. Ecological traits of the worldÕs primates. Scientific Data 6, 55 (2019).	12.8	Melchionna, M. et al. Macroevolutionary trends of brain mass in Primates. Biological Journal of the Linnean Society 129, 14Ð25 (2020).	No	Caspar, K. R., Pallasdies, F., Mader, L., Sartorelli, H. & Begall, S. The evolution and biological correlates of hand preferences in anthropoid primates. eLife 11, e77875 (2022).	AR	Gal‡n-Acedo, C., Arroyo-Rodr’guez, V., Andresen, E. & Arasa-Gisbert, R. Ecological traits of the worldÕs primates. Scientific Data 6, 55 (2019).	84	Powell, L. E., Isler, K. & Barton, R. A. Re-evaluating the link between brain size and behavioural ecology in primates. Proceedings of the Royal Society B: Biological Sciences 284, 20171765 (2017).	97.6	Powell, L. E., Isler, K. & Barton, R. A. Re-evaluating the link between brain size and behavioural ecology in primates. Proceedings of the Royal Society B: Biological Sciences 284, 20171765 (2017).	Pair	Grabowski, M., Kopperud, B. T., Tsuboi, M. & Hansen, T. F. Both Diet and Sociality Affect Primate Brain-Size Evolution. Systematic Biology syac075 (2022) doi:10.1093/sysbio/syac075.	87	No	https://www.alltheworldsprimates.org	2	Plavcan, J. M., van Schaik, C. P. & Kappeler, P. M. Competition, coalitions and canine size in primates. Journal of human evolution 28, 245Ð276 (1995).	0	Reader, S. M., Hager, Y. & Laland, K. N. The evolution of primate general and cultural intelligence. Philosophical Transactions of the Royal Society B: Biological Sciences 366, 1017Ð1027 (2011).	0	Reader, S. M., Hager, Y. & Laland, K. N. The evolution of primate general and cultural intelligence. Philosophical Transactions of the Royal Society B: Biological Sciences 366, 1017Ð1027 (2011).	No	1.07	No	Gal‡n-Acedo, C., Arroyo-Rodr’guez, V., Andresen, E. & Arasa-Gisbert, R. Ecological traits of the worldÕs primates. Scientific Data 6, 55 (2019); computed as M/F
24	Macaca_fascicularis	0.02	0.73	0.21	0.64	0.29	0.08	12	Caspar et al. 2022l	Caspar, K. R., Pallasdies, F., Mader, L., Sartorelli, H. & Begall, S. The evolution and biological correlates of hand preferences in anthropoid primates. eLife 11, e77875 (2022).	4	Gal‡n-Acedo, C., Arroyo-Rodr’guez, V., Andresen, E. & Arasa-Gisbert, R. Ecological traits of the worldÕs primates. Scientific Data 6, 55 (2019).	64	Melchionna, M. et al. Macroevolutionary trends of brain mass in Primates. Biological Journal of the Linnean Society 129, 14Ð25 (2020).	Yes	Caspar, K. R., Pallasdies, F., Mader, L., Sartorelli, H. & Begall, S. The evolution and biological correlates of hand preferences in anthropoid primates. eLife 11, e77875 (2022).	BOTH	Gal‡n-Acedo, C., Arroyo-Rodr’guez, V., Andresen, E. & Arasa-Gisbert, R. Ecological traits of the worldÕs primates. Scientific Data 6, 55 (2019).	66.7	Powell, L. E., Isler, K. & Barton, R. A. Re-evaluating the link between brain size and behavioural ecology in primates. Proceedings of the Royal Society B: Biological Sciences 284, 20171765 (2017).	70.8	Powell, L. E., Isler, K. & Barton, R. A. Re-evaluating the link between brain size and behavioural ecology in primates. Proceedings of the Royal Society B: Biological Sciences 284, 20171765 (2017).	Group	Grabowski, M., Kopperud, B. T., Tsuboi, M. & Hansen, T. F. Both Diet and Sociality Affect Primate Brain-Size Evolution. Systematic Biology syac075 (2022) doi:10.1093/sysbio/syac075.	83.1	No	https://www.alltheworldsprimates.org	4	Plavcan, J. M., van Schaik, C. P. & Kappeler, P. M. Competition, coalitions and canine size in primates. Journal of human evolution 28, 245Ð276 (1995).	1	Reader, S. M., Hager, Y. & Laland, K. N. The evolution of primate general and cultural intelligence. Philosophical Transactions of the Royal Society B: Biological Sciences 366, 1017Ð1027 (2011).	1	Reader, S. M., Hager, Y. & Laland, K. N. The evolution of primate general and cultural intelligence. Philosophical Transactions of the Royal Society B: Biological Sciences 366, 1017Ð1027 (2011).	No	1.51	No	Gal‡n-Acedo, C., Arroyo-Rodr’guez, V., Andresen, E. & Arasa-Gisbert, R. Ecological traits of the worldÕs primates. Scientific Data 6, 55 (2019); computed as M/F
25	Macaca_fascicularis	-0.13	0.85	0.3	0.75	0.31	0.11	8	Chatagny et al., 2013	Chatagny, P. et al. Distinction between hand dominance and hand preference in primates: a behavioral investigation of manual dexterity in nonhuman primates (macaques) and human subjects. Brain and Behavior 3, 575Ð595 (2013).	4	Gal‡n-Acedo, C., Arroyo-Rodr’guez, V., Andresen, E. & Arasa-Gisbert, R. Ecological traits of the worldÕs primates. Scientific Data 6, 55 (2019).	64	Melchionna, M. et al. Macroevolutionary trends of brain mass in Primates. Biological Journal of the Linnean Society 129, 14Ð25 (2020).	Yes	Caspar, K. R., Pallasdies, F., Mader, L., Sartorelli, H. & Begall, S. The evolution and biological correlates of hand preferences in anthropoid primates. eLife 11, e77875 (2022).	BOTH	Gal‡n-Acedo, C., Arroyo-Rodr’guez, V., Andresen, E. & Arasa-Gisbert, R. Ecological traits of the worldÕs primates. Scientific Data 6, 55 (2019).	66.7	Powell, L. E., Isler, K. & Barton, R. A. Re-evaluating the link between brain size and behavioural ecology in primates. Proceedings of the Royal Society B: Biological Sciences 284, 20171765 (2017).	70.8	Powell, L. E., Isler, K. & Barton, R. A. Re-evaluating the link between brain size and behavioural ecology in primates. Proceedings of the Royal Society B: Biological Sciences 284, 20171765 (2017).	Group	Grabowski, M., Kopperud, B. T., Tsuboi, M. & Hansen, T. F. Both Diet and Sociality Affect Primate Brain-Size Evolution. Systematic Biology syac075 (2022) doi:10.1093/sysbio/syac075.	83.1	No	https://www.alltheworldsprimates.org	4	Plavcan, J. M., van Schaik, C. P. & Kappeler, P. M. Competition, coalitions and canine size in primates. Journal of human evolution 28, 245Ð276 (1995).	1	Reader, S. M., Hager, Y. & Laland, K. N. The evolution of primate general and cultural intelligence. Philosophical Transactions of the Royal Society B: Biological Sciences 366, 1017Ð1027 (2011).	1	Reader, S. M., Hager, Y. & Laland, K. N. The evolution of primate general and cultural intelligence. Philosophical Transactions of the Royal Society B: Biological Sciences 366, 1017Ð1027 (2011).	No	1.51	No	Gal‡n-Acedo, C., Arroyo-Rodr’guez, V., Andresen, E. & Arasa-Gisbert, R. Ecological traits of the worldÕs primates. Scientific Data 6, 55 (2019); computed as M/F
26	Macaca_leonina	-0.21	0.54	0.18	0.49	0.27	0.09	9	Zhao et al., 2016	Zhao, D., Wang, Y. & Wei, X. Hand preference during bimanual coordinated task in northern pig-tailed macaques Macaca leonina. Current Zoology 62, 385Ð391 (2016).	6.7	Gal‡n-Acedo, C., Arroyo-Rodr’guez, V., Andresen, E. & Arasa-Gisbert, R. Ecological traits of the worldÕs primates. Scientific Data 6, 55 (2019).	85.6	Melchionna, M. et al. Macroevolutionary trends of brain mass in Primates. Biological Journal of the Linnean Society 129, 14Ð25 (2020).	No	https://www.alltheworldsprimates.org	BOTH	Gal‡n-Acedo, C., Arroyo-Rodr’guez, V., Andresen, E. & Arasa-Gisbert, R. Ecological traits of the worldÕs primates. Scientific Data 6, 55 (2019).	65.9	Powell, L. E., Isler, K. & Barton, R. A. Re-evaluating the link between brain size and behavioural ecology in primates. Proceedings of the Royal Society B: Biological Sciences 284, 20171765 (2017).	77.6	Powell, L. E., Isler, K. & Barton, R. A. Re-evaluating the link between brain size and behavioural ecology in primates. Proceedings of the Royal Society B: Biological Sciences 284, 20171765 (2017).	Group	Grabowski, M., Kopperud, B. T., Tsuboi, M. & Hansen, T. F. Both Diet and Sociality Affect Primate Brain-Size Evolution. Systematic Biology syac075 (2022) doi:10.1093/sysbio/syac075.	90.9	Yes		4	Plavcan, J. M., van Schaik, C. P. & Kappeler, P. M. Competition, coalitions and canine size in primates. Journal of human evolution 28, 245Ð276 (1995).	1		1		Yes	1.72	No	Gal‡n-Acedo, C., Arroyo-Rodr’guez, V., Andresen, E. & Arasa-Gisbert, R. Ecological traits of the worldÕs primates. Scientific Data 6, 55 (2019); computed as M/F
27	Macaca_mulatta	-0.02	0.57	0.14	0.45	0.33	0.08	16	Nelson et al., 2011	Nelson, E. L. et al. Head orientation and handedness trajectory in rhesus monkey infants (Macaca mulatta). Developmental Psychobiology 53, 246Ð255 (2011).	6	Gal‡n-Acedo, C., Arroyo-Rodr’guez, V., Andresen, E. & Arasa-Gisbert, R. Ecological traits of the worldÕs primates. Scientific Data 6, 55 (2019).	89	Melchionna, M. et al. Macroevolutionary trends of brain mass in Primates. Biological Journal of the Linnean Society 129, 14Ð25 (2020).	No	https://www.alltheworldsprimates.org	BOTH	Gal‡n-Acedo, C., Arroyo-Rodr’guez, V., Andresen, E. & Arasa-Gisbert, R. Ecological traits of the worldÕs primates. Scientific Data 6, 55 (2019).	79	Powell, L. E., Isler, K. & Barton, R. A. Re-evaluating the link between brain size and behavioural ecology in primates. Proceedings of the Royal Society B: Biological Sciences 284, 20171765 (2017).	79	Powell, L. E., Isler, K. & Barton, R. A. Re-evaluating the link between brain size and behavioural ecology in primates. Proceedings of the Royal Society B: Biological Sciences 284, 20171765 (2017).	Group	Grabowski, M., Kopperud, B. T., Tsuboi, M. & Hansen, T. F. Both Diet and Sociality Affect Primate Brain-Size Evolution. Systematic Biology syac075 (2022) doi:10.1093/sysbio/syac075.	93	No	https://www.alltheworldsprimates.org	4	Plavcan, J. M., van Schaik, C. P. & Kappeler, P. M. Competition, coalitions and canine size in primates. Journal of human evolution 28, 245Ð276 (1995).	1	Reader, S. M., Hager, Y. & Laland, K. N. The evolution of primate general and cultural intelligence. Philosophical Transactions of the Royal Society B: Biological Sciences 366, 1017Ð1027 (2011).	1	Reader, S. M., Hager, Y. & Laland, K. N. The evolution of primate general and cultural intelligence. Philosophical Transactions of the Royal Society B: Biological Sciences 366, 1017Ð1027 (2011).	No	1.41	No	Gal‡n-Acedo, C., Arroyo-Rodr’guez, V., Andresen, E. & Arasa-Gisbert, R. Ecological traits of the worldÕs primates. Scientific Data 6, 55 (2019); computed as M/F
28	Macaca_nemestrina	0.04	0.63	0.12	0.53	0.34	0.06	29	Caspar et al. 2022m	Caspar, K. R., Pallasdies, F., Mader, L., Sartorelli, H. & Begall, S. The evolution and biological correlates of hand preferences in anthropoid primates. eLife 11, e77875 (2022).	8.9	Gal‡n-Acedo, C., Arroyo-Rodr’guez, V., Andresen, E. & Arasa-Gisbert, R. Ecological traits of the worldÕs primates. Scientific Data 6, 55 (2019).	105.6	Melchionna, M. et al. Macroevolutionary trends of brain mass in Primates. Biological Journal of the Linnean Society 129, 14Ð25 (2020).	No	Caspar, K. R., Pallasdies, F., Mader, L., Sartorelli, H. & Begall, S. The evolution and biological correlates of hand preferences in anthropoid primates. eLife 11, e77875 (2022).	BOTH	Gal‡n-Acedo, C., Arroyo-Rodr’guez, V., Andresen, E. & Arasa-Gisbert, R. Ecological traits of the worldÕs primates. Scientific Data 6, 55 (2019).	74.6	Powell, L. E., Isler, K. & Barton, R. A. Re-evaluating the link between brain size and behavioural ecology in primates. Proceedings of the Royal Society B: Biological Sciences 284, 20171765 (2017).	87.2	Powell, L. E., Isler, K. & Barton, R. A. Re-evaluating the link between brain size and behavioural ecology in primates. Proceedings of the Royal Society B: Biological Sciences 284, 20171765 (2017).	Group	Grabowski, M., Kopperud, B. T., Tsuboi, M. & Hansen, T. F. Both Diet and Sociality Affect Primate Brain-Size Evolution. Systematic Biology syac075 (2022) doi:10.1093/sysbio/syac075.	92	No	https://www.alltheworldsprimates.org	4	Plavcan, J. M., van Schaik, C. P. & Kappeler, P. M. Competition, coalitions and canine size in primates. Journal of human evolution 28, 245Ð276 (1995).	1	Reader, S. M., Hager, Y. & Laland, K. N. The evolution of primate general and cultural intelligence. Philosophical Transactions of the Royal Society B: Biological Sciences 366, 1017Ð1027 (2011).	1	Reader, S. M., Hager, Y. & Laland, K. N. The evolution of primate general and cultural intelligence. Philosophical Transactions of the Royal Society B: Biological Sciences 366, 1017Ð1027 (2011).	No	1.7	No	Gal‡n-Acedo, C., Arroyo-Rodr’guez, V., Andresen, E. & Arasa-Gisbert, R. Ecological traits of the worldÕs primates. Scientific Data 6, 55 (2019); computed as M/F
29	Macaca_silenus	-0.05	0.56	0.09	0.47	0.3	0.05	35	Caspar et al. 2022n	Caspar, K. R., Pallasdies, F., Mader, L., Sartorelli, H. & Begall, S. The evolution and biological correlates of hand preferences in anthropoid primates. eLife 11, e77875 (2022).	7.5	Gal‡n-Acedo, C., Arroyo-Rodr’guez, V., Andresen, E. & Arasa-Gisbert, R. Ecological traits of the worldÕs primates. Scientific Data 6, 55 (2019).	78	Melchionna, M. et al. Macroevolutionary trends of brain mass in Primates. Biological Journal of the Linnean Society 129, 14Ð25 (2020).	No	Caspar, K. R., Pallasdies, F., Mader, L., Sartorelli, H. & Begall, S. The evolution and biological correlates of hand preferences in anthropoid primates. eLife 11, e77875 (2022).	AR	Gal‡n-Acedo, C., Arroyo-Rodr’guez, V., Andresen, E. & Arasa-Gisbert, R. Ecological traits of the worldÕs primates. Scientific Data 6, 55 (2019).	61.9	Powell, L. E., Isler, K. & Barton, R. A. Re-evaluating the link between brain size and behavioural ecology in primates. Proceedings of the Royal Society B: Biological Sciences 284, 20171765 (2017).	61.9	Powell, L. E., Isler, K. & Barton, R. A. Re-evaluating the link between brain size and behavioural ecology in primates. Proceedings of the Royal Society B: Biological Sciences 284, 20171765 (2017).	Group	Grabowski, M., Kopperud, B. T., Tsuboi, M. & Hansen, T. F. Both Diet and Sociality Affect Primate Brain-Size Evolution. Systematic Biology syac075 (2022) doi:10.1093/sysbio/syac075.	91.3	Yes		4	Plavcan, J. M., van Schaik, C. P. & Kappeler, P. M. Competition, coalitions and canine size in primates. Journal of human evolution 28, 245Ð276 (1995).	1	Reader, S. M., Hager, Y. & Laland, K. N. The evolution of primate general and cultural intelligence. Philosophical Transactions of the Royal Society B: Biological Sciences 366, 1017Ð1027 (2011).	1	Reader, S. M., Hager, Y. & Laland, K. N. The evolution of primate general and cultural intelligence. Philosophical Transactions of the Royal Society B: Biological Sciences 366, 1017Ð1027 (2011).	No	1.46	No	Gal‡n-Acedo, C., Arroyo-Rodr’guez, V., Andresen, E. & Arasa-Gisbert, R. Ecological traits of the worldÕs primates. Scientific Data 6, 55 (2019); computed as M/F
30	Macaca_sylvanus	-0.14	0.69	0.18	0.63	0.28	0.07	15	Caspar et al. 2022o	Caspar, K. R., Pallasdies, F., Mader, L., Sartorelli, H. & Begall, S. The evolution and biological correlates of hand preferences in anthropoid primates. eLife 11, e77875 (2022).	13.5	Gal‡n-Acedo, C., Arroyo-Rodr’guez, V., Andresen, E. & Arasa-Gisbert, R. Ecological traits of the worldÕs primates. Scientific Data 6, 55 (2019).	93.2	Melchionna, M. et al. Macroevolutionary trends of brain mass in Primates. Biological Journal of the Linnean Society 129, 14Ð25 (2020).	No	Caspar, K. R., Pallasdies, F., Mader, L., Sartorelli, H. & Begall, S. The evolution and biological correlates of hand preferences in anthropoid primates. eLife 11, e77875 (2022).	BOTH	Gal‡n-Acedo, C., Arroyo-Rodr’guez, V., Andresen, E. & Arasa-Gisbert, R. Ecological traits of the worldÕs primates. Scientific Data 6, 55 (2019).	33	Powell, L. E., Isler, K. & Barton, R. A. Re-evaluating the link between brain size and behavioural ecology in primates. Proceedings of the Royal Society B: Biological Sciences 284, 20171765 (2017).	41.1	Powell, L. E., Isler, K. & Barton, R. A. Re-evaluating the link between brain size and behavioural ecology in primates. Proceedings of the Royal Society B: Biological Sciences 284, 20171765 (2017).	Group	Grabowski, M., Kopperud, B. T., Tsuboi, M. & Hansen, T. F. Both Diet and Sociality Affect Primate Brain-Size Evolution. Systematic Biology syac075 (2022) doi:10.1093/sysbio/syac075.	90	Yes		4	Plavcan, J. M., van Schaik, C. P. & Kappeler, P. M. Competition, coalitions and canine size in primates. Journal of human evolution 28, 245Ð276 (1995).	1	Reader, S. M., Hager, Y. & Laland, K. N. The evolution of primate general and cultural intelligence. Philosophical Transactions of the Royal Society B: Biological Sciences 366, 1017Ð1027 (2011).	0	Reader, S. M., Hager, Y. & Laland, K. N. The evolution of primate general and cultural intelligence. Philosophical Transactions of the Royal Society B: Biological Sciences 366, 1017Ð1027 (2011).	No	1.45	No	Gal‡n-Acedo, C., Arroyo-Rodr’guez, V., Andresen, E. & Arasa-Gisbert, R. Ecological traits of the worldÕs primates. Scientific Data 6, 55 (2019); computed as M/F
31	Macaca_sylvanus	0.42	0.77	0.32	0.76	0.35	0.14	6	Regaiolli et al., 2018	Regaiolli, B., Spiezio, C. & Hopkins, W. D. Hand preference on unimanual and bimanual tasks in Barbary macaques (Macaca sylvanus). American Journal of Primatology 80, e22745 (2018).	13.5	Gal‡n-Acedo, C., Arroyo-Rodr’guez, V., Andresen, E. & Arasa-Gisbert, R. Ecological traits of the worldÕs primates. Scientific Data 6, 55 (2019).	93.2	Melchionna, M. et al. Macroevolutionary trends of brain mass in Primates. Biological Journal of the Linnean Society 129, 14Ð25 (2020).	No	Caspar, K. R., Pallasdies, F., Mader, L., Sartorelli, H. & Begall, S. The evolution and biological correlates of hand preferences in anthropoid primates. eLife 11, e77875 (2022).	BOTH	Gal‡n-Acedo, C., Arroyo-Rodr’guez, V., Andresen, E. & Arasa-Gisbert, R. Ecological traits of the worldÕs primates. Scientific Data 6, 55 (2019).	33	Powell, L. E., Isler, K. & Barton, R. A. Re-evaluating the link between brain size and behavioural ecology in primates. Proceedings of the Royal Society B: Biological Sciences 284, 20171765 (2017).	41.1	Powell, L. E., Isler, K. & Barton, R. A. Re-evaluating the link between brain size and behavioural ecology in primates. Proceedings of the Royal Society B: Biological Sciences 284, 20171765 (2017).	Group	Grabowski, M., Kopperud, B. T., Tsuboi, M. & Hansen, T. F. Both Diet and Sociality Affect Primate Brain-Size Evolution. Systematic Biology syac075 (2022) doi:10.1093/sysbio/syac075.	90	Yes		4	Plavcan, J. M., van Schaik, C. P. & Kappeler, P. M. Competition, coalitions and canine size in primates. Journal of human evolution 28, 245Ð276 (1995).	1	Reader, S. M., Hager, Y. & Laland, K. N. The evolution of primate general and cultural intelligence. Philosophical Transactions of the Royal Society B: Biological Sciences 366, 1017Ð1027 (2011).	0	Reader, S. M., Hager, Y. & Laland, K. N. The evolution of primate general and cultural intelligence. Philosophical Transactions of the Royal Society B: Biological Sciences 366, 1017Ð1027 (2011).	No	1.45	No	Gal‡n-Acedo, C., Arroyo-Rodr’guez, V., Andresen, E. & Arasa-Gisbert, R. Ecological traits of the worldÕs primates. Scientific Data 6, 55 (2019); computed as M/F
32	Macaca_sylvanus	-0.33	0.82	0.48	0.72	0.24	0.14	3	Schmitt et al., 2008	Schmitt, V., Melchisedech, S., Hammerschmidt, K. & Fischer, J. Hand preferences in Barbary macaques (Macaca sylvanus). Laterality 13, 143Ð157 (2008).	13.5	Gal‡n-Acedo, C., Arroyo-Rodr’guez, V., Andresen, E. & Arasa-Gisbert, R. Ecological traits of the worldÕs primates. Scientific Data 6, 55 (2019).	93.2	Melchionna, M. et al. Macroevolutionary trends of brain mass in Primates. Biological Journal of the Linnean Society 129, 14Ð25 (2020).	No	Caspar, K. R., Pallasdies, F., Mader, L., Sartorelli, H. & Begall, S. The evolution and biological correlates of hand preferences in anthropoid primates. eLife 11, e77875 (2022).	BOTH	Gal‡n-Acedo, C., Arroyo-Rodr’guez, V., Andresen, E. & Arasa-Gisbert, R. Ecological traits of the worldÕs primates. Scientific Data 6, 55 (2019).	33	Powell, L. E., Isler, K. & Barton, R. A. Re-evaluating the link between brain size and behavioural ecology in primates. Proceedings of the Royal Society B: Biological Sciences 284, 20171765 (2017).	41.1	Powell, L. E., Isler, K. & Barton, R. A. Re-evaluating the link between brain size and behavioural ecology in primates. Proceedings of the Royal Society B: Biological Sciences 284, 20171765 (2017).	Group	Grabowski, M., Kopperud, B. T., Tsuboi, M. & Hansen, T. F. Both Diet and Sociality Affect Primate Brain-Size Evolution. Systematic Biology syac075 (2022) doi:10.1093/sysbio/syac075.	90	Yes		4	Plavcan, J. M., van Schaik, C. P. & Kappeler, P. M. Competition, coalitions and canine size in primates. Journal of human evolution 28, 245Ð276 (1995).	1	Reader, S. M., Hager, Y. & Laland, K. N. The evolution of primate general and cultural intelligence. Philosophical Transactions of the Royal Society B: Biological Sciences 366, 1017Ð1027 (2011).	0	Reader, S. M., Hager, Y. & Laland, K. N. The evolution of primate general and cultural intelligence. Philosophical Transactions of the Royal Society B: Biological Sciences 366, 1017Ð1027 (2011).	No	1.45	No	Gal‡n-Acedo, C., Arroyo-Rodr’guez, V., Andresen, E. & Arasa-Gisbert, R. Ecological traits of the worldÕs primates. Scientific Data 6, 55 (2019); computed as M/F
33	Macaca_tonkeana	-0.06	0.67	0.18	0.54	0.36	0.1	14	Canteloup et al., 2013	Canteloup, C., Vauclair, J. & Meunier, H. Hand preferences on unimanual and bimanual tasks in Tonkean macaques (Macaca tonkeana). American Journal of Physical Anthropology 152, 315Ð321 (2013).	12	Gal‡n-Acedo, C., Arroyo-Rodr’guez, V., Andresen, E. & Arasa-Gisbert, R. Ecological traits of the worldÕs primates. Scientific Data 6, 55 (2019).	93.8	Melchionna, M. et al. Macroevolutionary trends of brain mass in Primates. Biological Journal of the Linnean Society 129, 14Ð25 (2020).	No	Caspar, K. R., Pallasdies, F., Mader, L., Sartorelli, H. & Begall, S. The evolution and biological correlates of hand preferences in anthropoid primates. eLife 11, e77875 (2022).	BOTH	Gal‡n-Acedo, C., Arroyo-Rodr’guez, V., Andresen, E. & Arasa-Gisbert, R. Ecological traits of the worldÕs primates. Scientific Data 6, 55 (2019).	74.7	Powell, L. E., Isler, K. & Barton, R. A. Re-evaluating the link between brain size and behavioural ecology in primates. Proceedings of the Royal Society B: Biological Sciences 284, 20171765 (2017).	84.8	Powell, L. E., Isler, K. & Barton, R. A. Re-evaluating the link between brain size and behavioural ecology in primates. Proceedings of the Royal Society B: Biological Sciences 284, 20171765 (2017).	Group	Grabowski, M., Kopperud, B. T., Tsuboi, M. & Hansen, T. F. Both Diet and Sociality Affect Primate Brain-Size Evolution. Systematic Biology syac075 (2022) doi:10.1093/sysbio/syac075.	93.4	No	https://www.alltheworldsprimates.org	4	Plavcan, J. M., van Schaik, C. P. & Kappeler, P. M. Competition, coalitions and canine size in primates. Journal of human evolution 28, 245Ð276 (1995).	1	Reader, S. M., Hager, Y. & Laland, K. N. The evolution of primate general and cultural intelligence. Philosophical Transactions of the Royal Society B: Biological Sciences 366, 1017Ð1027 (2011).	1	Reader, S. M., Hager, Y. & Laland, K. N. The evolution of primate general and cultural intelligence. Philosophical Transactions of the Royal Society B: Biological Sciences 366, 1017Ð1027 (2011).	No	1.66	No	Gal‡n-Acedo, C., Arroyo-Rodr’guez, V., Andresen, E. & Arasa-Gisbert, R. Ecological traits of the worldÕs primates. Scientific Data 6, 55 (2019); computed as M/F
34	Mandrillus_sphinx	0.03	0.5	0.09	0.39	0.3	0.05	32	Caspar et al. 2022p	Caspar, K. R., Pallasdies, F., Mader, L., Sartorelli, H. & Begall, S. The evolution and biological correlates of hand preferences in anthropoid primates. eLife 11, e77875 (2022).	23.6	Gal‡n-Acedo, C., Arroyo-Rodr’guez, V., Andresen, E. & Arasa-Gisbert, R. Ecological traits of the worldÕs primates. Scientific Data 6, 55 (2019).	153.9	Melchionna, M. et al. Macroevolutionary trends of brain mass in Primates. Biological Journal of the Linnean Society 129, 14Ð25 (2020).	No	Caspar, K. R., Pallasdies, F., Mader, L., Sartorelli, H. & Begall, S. The evolution and biological correlates of hand preferences in anthropoid primates. eLife 11, e77875 (2022).	T	Gal‡n-Acedo, C., Arroyo-Rodr’guez, V., Andresen, E. & Arasa-Gisbert, R. Ecological traits of the worldÕs primates. Scientific Data 6, 55 (2019).	88	Powell, L. E., Isler, K. & Barton, R. A. Re-evaluating the link between brain size and behavioural ecology in primates. Proceedings of the Royal Society B: Biological Sciences 284, 20171765 (2017).	93	Powell, L. E., Isler, K. & Barton, R. A. Re-evaluating the link between brain size and behavioural ecology in primates. Proceedings of the Royal Society B: Biological Sciences 284, 20171765 (2017).	Group	Grabowski, M., Kopperud, B. T., Tsuboi, M. & Hansen, T. F. Both Diet and Sociality Affect Primate Brain-Size Evolution. Systematic Biology syac075 (2022) doi:10.1093/sysbio/syac075.	95	No	https://www.alltheworldsprimates.org	4	Plavcan, J. M., van Schaik, C. P. & Kappeler, P. M. Competition, coalitions and canine size in primates. Journal of human evolution 28, 245Ð276 (1995).	0	Reader, S. M., Hager, Y. & Laland, K. N. The evolution of primate general and cultural intelligence. Philosophical Transactions of the Royal Society B: Biological Sciences 366, 1017Ð1027 (2011).	1	Reader, S. M., Hager, Y. & Laland, K. N. The evolution of primate general and cultural intelligence. Philosophical Transactions of the Royal Society B: Biological Sciences 366, 1017Ð1027 (2011).	No	2.69	No	Gal‡n-Acedo, C., Arroyo-Rodr’guez, V., Andresen, E. & Arasa-Gisbert, R. Ecological traits of the worldÕs primates. Scientific Data 6, 55 (2019); computed as M/F
35	Nomascus_gabriellae	-0.31	0.54	0.22	0.47	0.38	0.15	6	Caspar et al. 2022q	Caspar, K. R., Pallasdies, F., Mader, L., Sartorelli, H. & Begall, S. The evolution and biological correlates of hand preferences in anthropoid primates. eLife 11, e77875 (2022).	5.2	Gal‡n-Acedo, C., Arroyo-Rodr’guez, V., Andresen, E. & Arasa-Gisbert, R. Ecological traits of the worldÕs primates. Scientific Data 6, 55 (2019).	119.4	Melchionna, M. et al. Macroevolutionary trends of brain mass in Primates. Biological Journal of the Linnean Society 129, 14Ð25 (2020).	No	Caspar, K. R., Pallasdies, F., Mader, L., Sartorelli, H. & Begall, S. The evolution and biological correlates of hand preferences in anthropoid primates. eLife 11, e77875 (2022).	AR	Gal‡n-Acedo, C., Arroyo-Rodr’guez, V., Andresen, E. & Arasa-Gisbert, R. Ecological traits of the worldÕs primates. Scientific Data 6, 55 (2019).	81.6	Powell, L. E., Isler, K. & Barton, R. A. Re-evaluating the link between brain size and behavioural ecology in primates. Proceedings of the Royal Society B: Biological Sciences 284, 20171765 (2017).	81.6	Powell, L. E., Isler, K. & Barton, R. A. Re-evaluating the link between brain size and behavioural ecology in primates. Proceedings of the Royal Society B: Biological Sciences 284, 20171765 (2017).	Pair	Grabowski, M., Kopperud, B. T., Tsuboi, M. & Hansen, T. F. Both Diet and Sociality Affect Primate Brain-Size Evolution. Systematic Biology syac075 (2022) doi:10.1093/sysbio/syac075.	137	No	https://www.alltheworldsprimates.org	1	Plavcan, J. M., van Schaik, C. P. & Kappeler, P. M. Competition, coalitions and canine size in primates. Journal of human evolution 28, 245Ð276 (1995).	0	Reader, S. M., Hager, Y. & Laland, K. N. The evolution of primate general and cultural intelligence. Philosophical Transactions of the Royal Society B: Biological Sciences 366, 1017Ð1027 (2011).	0	Reader, S. M., Hager, Y. & Laland, K. N. The evolution of primate general and cultural intelligence. Philosophical Transactions of the Royal Society B: Biological Sciences 366, 1017Ð1027 (2011).	No	0.89	Yes
36	Nomascus_gabriellae	0.03	0.99	0.5	0.85	0.14	0.07	4	Caspar et al., 2018b	Caspar, K. R., Mader, L., Pallasdies, F., Lindenmeier, M. & Begall, S. Captive gibbons (Hylobatidae) use different referential cues in an object-choice task: insights into lesser ape cognition and manual laterality. PeerJ 6, e5348 (2018).	5.2	Gal‡n-Acedo, C., Arroyo-Rodr’guez, V., Andresen, E. & Arasa-Gisbert, R. Ecological traits of the worldÕs primates. Scientific Data 6, 55 (2019).	119.4	Melchionna, M. et al. Macroevolutionary trends of brain mass in Primates. Biological Journal of the Linnean Society 129, 14Ð25 (2020).	No	Caspar, K. R., Pallasdies, F., Mader, L., Sartorelli, H. & Begall, S. The evolution and biological correlates of hand preferences in anthropoid primates. eLife 11, e77875 (2022).	AR	Gal‡n-Acedo, C., Arroyo-Rodr’guez, V., Andresen, E. & Arasa-Gisbert, R. Ecological traits of the worldÕs primates. Scientific Data 6, 55 (2019).	81.6	Powell, L. E., Isler, K. & Barton, R. A. Re-evaluating the link between brain size and behavioural ecology in primates. Proceedings of the Royal Society B: Biological Sciences 284, 20171765 (2017).	81.6	Powell, L. E., Isler, K. & Barton, R. A. Re-evaluating the link between brain size and behavioural ecology in primates. Proceedings of the Royal Society B: Biological Sciences 284, 20171765 (2017).	Pair	Grabowski, M., Kopperud, B. T., Tsuboi, M. & Hansen, T. F. Both Diet and Sociality Affect Primate Brain-Size Evolution. Systematic Biology syac075 (2022) doi:10.1093/sysbio/syac075.	137	No	https://www.alltheworldsprimates.org	1	Plavcan, J. M., van Schaik, C. P. & Kappeler, P. M. Competition, coalitions and canine size in primates. Journal of human evolution 28, 245Ð276 (1995).	0	Reader, S. M., Hager, Y. & Laland, K. N. The evolution of primate general and cultural intelligence. Philosophical Transactions of the Royal Society B: Biological Sciences 366, 1017Ð1027 (2011).	0	Reader, S. M., Hager, Y. & Laland, K. N. The evolution of primate general and cultural intelligence. Philosophical Transactions of the Royal Society B: Biological Sciences 366, 1017Ð1027 (2011).	No	0.89	Yes
37	Nomascus_leucogenys	0.05	0.76	0.29	0.62	0.36	0.13	7	Caspar et al. 2022r	Caspar, K. R., Pallasdies, F., Mader, L., Sartorelli, H. & Begall, S. The evolution and biological correlates of hand preferences in anthropoid primates. eLife 11, e77875 (2022).	6.5	Gal‡n-Acedo, C., Arroyo-Rodr’guez, V., Andresen, E. & Arasa-Gisbert, R. Ecological traits of the worldÕs primates. Scientific Data 6, 55 (2019).	122	Melchionna, M. et al. Macroevolutionary trends of brain mass in Primates. Biological Journal of the Linnean Society 129, 14Ð25 (2020).	No	Caspar, K. R., Pallasdies, F., Mader, L., Sartorelli, H. & Begall, S. The evolution and biological correlates of hand preferences in anthropoid primates. eLife 11, e77875 (2022).	AR	Gal‡n-Acedo, C., Arroyo-Rodr’guez, V., Andresen, E. & Arasa-Gisbert, R. Ecological traits of the worldÕs primates. Scientific Data 6, 55 (2019).	30.4	Powell, L. E., Isler, K. & Barton, R. A. Re-evaluating the link between brain size and behavioural ecology in primates. Proceedings of the Royal Society B: Biological Sciences 284, 20171765 (2017).	30.9	Powell, L. E., Isler, K. & Barton, R. A. Re-evaluating the link between brain size and behavioural ecology in primates. Proceedings of the Royal Society B: Biological Sciences 284, 20171765 (2017).	Pair	Grabowski, M., Kopperud, B. T., Tsuboi, M. & Hansen, T. F. Both Diet and Sociality Affect Primate Brain-Size Evolution. Systematic Biology syac075 (2022) doi:10.1093/sysbio/syac075.	121	No	https://www.alltheworldsprimates.org	1	Plavcan, J. M., van Schaik, C. P. & Kappeler, P. M. Competition, coalitions and canine size in primates. Journal of human evolution 28, 245Ð276 (1995).	0	Reader, S. M., Hager, Y. & Laland, K. N. The evolution of primate general and cultural intelligence. Philosophical Transactions of the Royal Society B: Biological Sciences 366, 1017Ð1027 (2011).	0	Reader, S. M., Hager, Y. & Laland, K. N. The evolution of primate general and cultural intelligence. Philosophical Transactions of the Royal Society B: Biological Sciences 366, 1017Ð1027 (2011).	No	0.97	No	Gal‡n-Acedo, C., Arroyo-Rodr’guez, V., Andresen, E. & Arasa-Gisbert, R. Ecological traits of the worldÕs primates. Scientific Data 6, 55 (2019); computed as M/F
38	Nomascus_leucogenys	-0.21	0.73	0.24	0.62	0.4	0.13	9	Caspar et al., 2018c	Caspar, K. R., Mader, L., Pallasdies, F., Lindenmeier, M. & Begall, S. Captive gibbons (Hylobatidae) use different referential cues in an object-choice task: insights into lesser ape cognition and manual laterality. PeerJ 6, e5348 (2018).	6.5	Gal‡n-Acedo, C., Arroyo-Rodr’guez, V., Andresen, E. & Arasa-Gisbert, R. Ecological traits of the worldÕs primates. Scientific Data 6, 55 (2019).	122	Melchionna, M. et al. Macroevolutionary trends of brain mass in Primates. Biological Journal of the Linnean Society 129, 14Ð25 (2020).	No	Caspar, K. R., Pallasdies, F., Mader, L., Sartorelli, H. & Begall, S. The evolution and biological correlates of hand preferences in anthropoid primates. eLife 11, e77875 (2022).	AR	Gal‡n-Acedo, C., Arroyo-Rodr’guez, V., Andresen, E. & Arasa-Gisbert, R. Ecological traits of the worldÕs primates. Scientific Data 6, 55 (2019).	30.4	Powell, L. E., Isler, K. & Barton, R. A. Re-evaluating the link between brain size and behavioural ecology in primates. Proceedings of the Royal Society B: Biological Sciences 284, 20171765 (2017).	30.9	Powell, L. E., Isler, K. & Barton, R. A. Re-evaluating the link between brain size and behavioural ecology in primates. Proceedings of the Royal Society B: Biological Sciences 284, 20171765 (2017).	Pair	Grabowski, M., Kopperud, B. T., Tsuboi, M. & Hansen, T. F. Both Diet and Sociality Affect Primate Brain-Size Evolution. Systematic Biology syac075 (2022) doi:10.1093/sysbio/syac075.	121	No	https://www.alltheworldsprimates.org	1	Plavcan, J. M., van Schaik, C. P. & Kappeler, P. M. Competition, coalitions and canine size in primates. Journal of human evolution 28, 245Ð276 (1995).	0	Reader, S. M., Hager, Y. & Laland, K. N. The evolution of primate general and cultural intelligence. Philosophical Transactions of the Royal Society B: Biological Sciences 366, 1017Ð1027 (2011).	0	Reader, S. M., Hager, Y. & Laland, K. N. The evolution of primate general and cultural intelligence. Philosophical Transactions of the Royal Society B: Biological Sciences 366, 1017Ð1027 (2011).	No	0.97	No	Gal‡n-Acedo, C., Arroyo-Rodr’guez, V., Andresen, E. & Arasa-Gisbert, R. Ecological traits of the worldÕs primates. Scientific Data 6, 55 (2019); computed as M/F
39	Nomascus_leucogenys	-0.03	0.55	0.18	0.39	0.36	0.12	9	Fan et al., 2017	Fan, P. et al. Preliminary study on hand preference in captive northern white-cheeked gibbons (Nomascus leucogenys). Primates 58, 75Ð82 (2017).	6.5	Gal‡n-Acedo, C., Arroyo-Rodr’guez, V., Andresen, E. & Arasa-Gisbert, R. Ecological traits of the worldÕs primates. Scientific Data 6, 55 (2019).	122	Melchionna, M. et al. Macroevolutionary trends of brain mass in Primates. Biological Journal of the Linnean Society 129, 14Ð25 (2020).	No	Caspar, K. R., Pallasdies, F., Mader, L., Sartorelli, H. & Begall, S. The evolution and biological correlates of hand preferences in anthropoid primates. eLife 11, e77875 (2022).	AR	Gal‡n-Acedo, C., Arroyo-Rodr’guez, V., Andresen, E. & Arasa-Gisbert, R. Ecological traits of the worldÕs primates. Scientific Data 6, 55 (2019).	30.4	Powell, L. E., Isler, K. & Barton, R. A. Re-evaluating the link between brain size and behavioural ecology in primates. Proceedings of the Royal Society B: Biological Sciences 284, 20171765 (2017).	30.9	Powell, L. E., Isler, K. & Barton, R. A. Re-evaluating the link between brain size and behavioural ecology in primates. Proceedings of the Royal Society B: Biological Sciences 284, 20171765 (2017).	Pair	Grabowski, M., Kopperud, B. T., Tsuboi, M. & Hansen, T. F. Both Diet and Sociality Affect Primate Brain-Size Evolution. Systematic Biology syac075 (2022) doi:10.1093/sysbio/syac075.	121	No	https://www.alltheworldsprimates.org	1	Plavcan, J. M., van Schaik, C. P. & Kappeler, P. M. Competition, coalitions and canine size in primates. Journal of human evolution 28, 245Ð276 (1995).	0	Reader, S. M., Hager, Y. & Laland, K. N. The evolution of primate general and cultural intelligence. Philosophical Transactions of the Royal Society B: Biological Sciences 366, 1017Ð1027 (2011).	0	Reader, S. M., Hager, Y. & Laland, K. N. The evolution of primate general and cultural intelligence. Philosophical Transactions of the Royal Society B: Biological Sciences 366, 1017Ð1027 (2011).	No	0.97	No	Gal‡n-Acedo, C., Arroyo-Rodr’guez, V., Andresen, E. & Arasa-Gisbert, R. Ecological traits of the worldÕs primates. Scientific Data 6, 55 (2019); computed as M/F
40	Nomascus_siki	-0.24	0.93	0.47	0.73	0.47	0.24	4	Caspar et al., 2018d	Caspar, K. R., Mader, L., Pallasdies, F., Lindenmeier, M. & Begall, S. Captive gibbons (Hylobatidae) use different referential cues in an object-choice task: insights into lesser ape cognition and manual laterality. PeerJ 6, e5348 (2018).	7.9	Gal‡n-Acedo, C., Arroyo-Rodr’guez, V., Andresen, E. & Arasa-Gisbert, R. Ecological traits of the worldÕs primates. Scientific Data 6, 55 (2019).	122	Melchionna, M. et al. Macroevolutionary trends of brain mass in Primates. Biological Journal of the Linnean Society 129, 14Ð25 (2020).	No	https://www.alltheworldsprimates.org	AR	Gal‡n-Acedo, C., Arroyo-Rodr’guez, V., Andresen, E. & Arasa-Gisbert, R. Ecological traits of the worldÕs primates. Scientific Data 6, 55 (2019).	26	Ruppell, J. Ecology of White-Cheeked Crested Gibbons in Laos. (Portland State University. Department of Biology, 2013)	46	Ruppell, J. Ecology of White-Cheeked Crested Gibbons in Laos. (Portland State University. Department of Biology, 2013); Geissmann T, Nguyen Xuan Dang, Lormee N, Momberg F. 2001, Book. Vietnam Primate Conservation Status Review 2000 Part 1: Gibbons, 124, Fauna and Flora International - Indochina Programme. Hanoi.	Pair	Grabowski, M., Kopperud, B. T., Tsuboi, M. & Hansen, T. F. Both Diet and Sociality Affect Primate Brain-Size Evolution. Systematic Biology syac075 (2022) doi:10.1093/sysbio/syac075.	141	No	https://www.alltheworldsprimates.org	1	Plavcan, J. M., van Schaik, C. P. & Kappeler, P. M. Competition, coalitions and canine size in primates. Journal of human evolution 28, 245Ð276 (1995).	0		0		Yes	0.84	No	Gal‡n-Acedo, C., Arroyo-Rodr’guez, V., Andresen, E. & Arasa-Gisbert, R. Ecological traits of the worldÕs primates. Scientific Data 6, 55 (2019); computed as M/F
41	Pan_paniscus	0.05	0.66	0.12	0.57	0.31	0.06	29	Chapelain & Hogervorst, 2009	Chapelain, A. S. & Hogervorst, E. Hand preferences for bimanual coordination in 29 bonobos (Pan paniscus). Behavioural Brain Research 196, 15Ð29 (2009).	39.1	Gal‡n-Acedo, C., Arroyo-Rodr’guez, V., Andresen, E. & Arasa-Gisbert, R. Ecological traits of the worldÕs primates. Scientific Data 6, 55 (2019).	341.3	Melchionna, M. et al. Macroevolutionary trends of brain mass in Primates. Biological Journal of the Linnean Society 129, 14Ð25 (2020).	No	Caspar, K. R., Pallasdies, F., Mader, L., Sartorelli, H. & Begall, S. The evolution and biological correlates of hand preferences in anthropoid primates. eLife 11, e77875 (2022).	BOTH	Gal‡n-Acedo, C., Arroyo-Rodr’guez, V., Andresen, E. & Arasa-Gisbert, R. Ecological traits of the worldÕs primates. Scientific Data 6, 55 (2019).	49	Powell, L. E., Isler, K. & Barton, R. A. Re-evaluating the link between brain size and behavioural ecology in primates. Proceedings of the Royal Society B: Biological Sciences 284, 20171765 (2017).	51	Powell, L. E., Isler, K. & Barton, R. A. Re-evaluating the link between brain size and behavioural ecology in primates. Proceedings of the Royal Society B: Biological Sciences 284, 20171765 (2017).	Group	Grabowski, M., Kopperud, B. T., Tsuboi, M. & Hansen, T. F. Both Diet and Sociality Affect Primate Brain-Size Evolution. Systematic Biology syac075 (2022) doi:10.1093/sysbio/syac075.	102.2	No	https://www.alltheworldsprimates.org	2	Plavcan, J. M., van Schaik, C. P. & Kappeler, P. M. Competition, coalitions and canine size in primates. Journal of human evolution 28, 245Ð276 (1995).	1	Reader, S. M., Hager, Y. & Laland, K. N. The evolution of primate general and cultural intelligence. Philosophical Transactions of the Royal Society B: Biological Sciences 366, 1017Ð1027 (2011).	1	Reader, S. M., Hager, Y. & Laland, K. N. The evolution of primate general and cultural intelligence. Philosophical Transactions of the Royal Society B: Biological Sciences 366, 1017Ð1027 (2011).	No	1.36	No	Gal‡n-Acedo, C., Arroyo-Rodr’guez, V., Andresen, E. & Arasa-Gisbert, R. Ecological traits of the worldÕs primates. Scientific Data 6, 55 (2019); computed as M/F
42	Pan_paniscus	0.04	0.61	0.06	0.53	0.3	0.03	118	Hopkins et al., 2011b	Hopkins, W. D. et al. Hand preferences for coordinated bimanual actions in 777 great apes: Implications for the evolution of handedness in Hominins. Journal of Human Evolution 60, 605Ð611 (2011).	39.1	Gal‡n-Acedo, C., Arroyo-Rodr’guez, V., Andresen, E. & Arasa-Gisbert, R. Ecological traits of the worldÕs primates. Scientific Data 6, 55 (2019).	341.3	Melchionna, M. et al. Macroevolutionary trends of brain mass in Primates. Biological Journal of the Linnean Society 129, 14Ð25 (2020).	No	Caspar, K. R., Pallasdies, F., Mader, L., Sartorelli, H. & Begall, S. The evolution and biological correlates of hand preferences in anthropoid primates. eLife 11, e77875 (2022).	BOTH	Gal‡n-Acedo, C., Arroyo-Rodr’guez, V., Andresen, E. & Arasa-Gisbert, R. Ecological traits of the worldÕs primates. Scientific Data 6, 55 (2019).	49	Powell, L. E., Isler, K. & Barton, R. A. Re-evaluating the link between brain size and behavioural ecology in primates. Proceedings of the Royal Society B: Biological Sciences 284, 20171765 (2017).	51	Powell, L. E., Isler, K. & Barton, R. A. Re-evaluating the link between brain size and behavioural ecology in primates. Proceedings of the Royal Society B: Biological Sciences 284, 20171765 (2017).	Group	Grabowski, M., Kopperud, B. T., Tsuboi, M. & Hansen, T. F. Both Diet and Sociality Affect Primate Brain-Size Evolution. Systematic Biology syac075 (2022) doi:10.1093/sysbio/syac075.	102.2	No	https://www.alltheworldsprimates.org	2	Plavcan, J. M., van Schaik, C. P. & Kappeler, P. M. Competition, coalitions and canine size in primates. Journal of human evolution 28, 245Ð276 (1995).	1	Reader, S. M., Hager, Y. & Laland, K. N. The evolution of primate general and cultural intelligence. Philosophical Transactions of the Royal Society B: Biological Sciences 366, 1017Ð1027 (2011).	1	Reader, S. M., Hager, Y. & Laland, K. N. The evolution of primate general and cultural intelligence. Philosophical Transactions of the Royal Society B: Biological Sciences 366, 1017Ð1027 (2011).	No	1.36	No	Gal‡n-Acedo, C., Arroyo-Rodr’guez, V., Andresen, E. & Arasa-Gisbert, R. Ecological traits of the worldÕs primates. Scientific Data 6, 55 (2019); computed as M/F
43	Pan_troglodytes	0.13	0.57	0.02	0.51	0.3	0.01	536	Hopkins et al., 2011c	Hopkins, W. D. et al. Hand preferences for coordinated bimanual actions in 777 great apes: Implications for the evolution of handedness in Hominins. Journal of Human Evolution 60, 605Ð611 (2011).	53.7	Gal‡n-Acedo, C., Arroyo-Rodr’guez, V., Andresen, E. & Arasa-Gisbert, R. Ecological traits of the worldÕs primates. Scientific Data 6, 55 (2019).	368.4	Melchionna, M. et al. Macroevolutionary trends of brain mass in Primates. Biological Journal of the Linnean Society 129, 14Ð25 (2020).	Yes	Caspar, K. R., Pallasdies, F., Mader, L., Sartorelli, H. & Begall, S. The evolution and biological correlates of hand preferences in anthropoid primates. eLife 11, e77875 (2022).	BOTH	Gal‡n-Acedo, C., Arroyo-Rodr’guez, V., Andresen, E. & Arasa-Gisbert, R. Ecological traits of the worldÕs primates. Scientific Data 6, 55 (2019).	60.7	Powell, L. E., Isler, K. & Barton, R. A. Re-evaluating the link between brain size and behavioural ecology in primates. Proceedings of the Royal Society B: Biological Sciences 284, 20171765 (2017).	62.5	Powell, L. E., Isler, K. & Barton, R. A. Re-evaluating the link between brain size and behavioural ecology in primates. Proceedings of the Royal Society B: Biological Sciences 284, 20171765 (2017).	Group	Grabowski, M., Kopperud, B. T., Tsuboi, M. & Hansen, T. F. Both Diet and Sociality Affect Primate Brain-Size Evolution. Systematic Biology syac075 (2022) doi:10.1093/sysbio/syac075.	103	No	https://www.alltheworldsprimates.org	2	Plavcan, J. M., van Schaik, C. P. & Kappeler, P. M. Competition, coalitions and canine size in primates. Journal of human evolution 28, 245Ð276 (1995).	1	Reader, S. M., Hager, Y. & Laland, K. N. The evolution of primate general and cultural intelligence. Philosophical Transactions of the Royal Society B: Biological Sciences 366, 1017Ð1027 (2011).	1	Reader, S. M., Hager, Y. & Laland, K. N. The evolution of primate general and cultural intelligence. Philosophical Transactions of the Royal Society B: Biological Sciences 366, 1017Ð1027 (2011).	No	1.27	No	Gal‡n-Acedo, C., Arroyo-Rodr’guez, V., Andresen, E. & Arasa-Gisbert, R. Ecological traits of the worldÕs primates. Scientific Data 6, 55 (2019); computed as M/F
44	Pan_troglodytes	0.37	0.8	0.21	0.8	0.22	0.06	14	Llorente et al., 2009	Llorente, M., Mosquera, M. & FabrŽ, M. Manual Laterality for Simple Reaching and Bimanual Coordinated Task in Naturalistic Housed Pan troglodytes. Int J Primatol 30, 183Ð197 (2009).	53.7	Gal‡n-Acedo, C., Arroyo-Rodr’guez, V., Andresen, E. & Arasa-Gisbert, R. Ecological traits of the worldÕs primates. Scientific Data 6, 55 (2019).	368.4	Melchionna, M. et al. Macroevolutionary trends of brain mass in Primates. Biological Journal of the Linnean Society 129, 14Ð25 (2020).	Yes	Caspar, K. R., Pallasdies, F., Mader, L., Sartorelli, H. & Begall, S. The evolution and biological correlates of hand preferences in anthropoid primates. eLife 11, e77875 (2022).	BOTH	Gal‡n-Acedo, C., Arroyo-Rodr’guez, V., Andresen, E. & Arasa-Gisbert, R. Ecological traits of the worldÕs primates. Scientific Data 6, 55 (2019).	60.7	Powell, L. E., Isler, K. & Barton, R. A. Re-evaluating the link between brain size and behavioural ecology in primates. Proceedings of the Royal Society B: Biological Sciences 284, 20171765 (2017).	62.5	Powell, L. E., Isler, K. & Barton, R. A. Re-evaluating the link between brain size and behavioural ecology in primates. Proceedings of the Royal Society B: Biological Sciences 284, 20171765 (2017).	Group	Grabowski, M., Kopperud, B. T., Tsuboi, M. & Hansen, T. F. Both Diet and Sociality Affect Primate Brain-Size Evolution. Systematic Biology syac075 (2022) doi:10.1093/sysbio/syac075.	103	No	https://www.alltheworldsprimates.org	2	Plavcan, J. M., van Schaik, C. P. & Kappeler, P. M. Competition, coalitions and canine size in primates. Journal of human evolution 28, 245Ð276 (1995).	1	Reader, S. M., Hager, Y. & Laland, K. N. The evolution of primate general and cultural intelligence. Philosophical Transactions of the Royal Society B: Biological Sciences 366, 1017Ð1027 (2011).	1	Reader, S. M., Hager, Y. & Laland, K. N. The evolution of primate general and cultural intelligence. Philosophical Transactions of the Royal Society B: Biological Sciences 366, 1017Ð1027 (2011).	No	1.27	No	Gal‡n-Acedo, C., Arroyo-Rodr’guez, V., Andresen, E. & Arasa-Gisbert, R. Ecological traits of the worldÕs primates. Scientific Data 6, 55 (2019); computed as M/F
45	Pan_troglodytes	0.35	0.79	0.21	0.81	0.22	0.06	14	Padrell et al., 2019	Padrell, M., G—mez-Mart’nez, C. & Llorente, M. Short and long-term temporal consistency of hand preference in sanctuary chimpanzees (Pan troglodytes) for unimanual and bimanual coordinated tasks. Behavioural Processes 167, 103911 (2019).	53.7	Gal‡n-Acedo, C., Arroyo-Rodr’guez, V., Andresen, E. & Arasa-Gisbert, R. Ecological traits of the worldÕs primates. Scientific Data 6, 55 (2019).	368.4	Melchionna, M. et al. Macroevolutionary trends of brain mass in Primates. Biological Journal of the Linnean Society 129, 14Ð25 (2020).	Yes	Caspar, K. R., Pallasdies, F., Mader, L., Sartorelli, H. & Begall, S. The evolution and biological correlates of hand preferences in anthropoid primates. eLife 11, e77875 (2022).	BOTH	Gal‡n-Acedo, C., Arroyo-Rodr’guez, V., Andresen, E. & Arasa-Gisbert, R. Ecological traits of the worldÕs primates. Scientific Data 6, 55 (2019).	60.7	Powell, L. E., Isler, K. & Barton, R. A. Re-evaluating the link between brain size and behavioural ecology in primates. Proceedings of the Royal Society B: Biological Sciences 284, 20171765 (2017).	62.5	Powell, L. E., Isler, K. & Barton, R. A. Re-evaluating the link between brain size and behavioural ecology in primates. Proceedings of the Royal Society B: Biological Sciences 284, 20171765 (2017).	Group	Grabowski, M., Kopperud, B. T., Tsuboi, M. & Hansen, T. F. Both Diet and Sociality Affect Primate Brain-Size Evolution. Systematic Biology syac075 (2022) doi:10.1093/sysbio/syac075.	103	No	https://www.alltheworldsprimates.org	2	Plavcan, J. M., van Schaik, C. P. & Kappeler, P. M. Competition, coalitions and canine size in primates. Journal of human evolution 28, 245Ð276 (1995).	1	Reader, S. M., Hager, Y. & Laland, K. N. The evolution of primate general and cultural intelligence. Philosophical Transactions of the Royal Society B: Biological Sciences 366, 1017Ð1027 (2011).	1	Reader, S. M., Hager, Y. & Laland, K. N. The evolution of primate general and cultural intelligence. Philosophical Transactions of the Royal Society B: Biological Sciences 366, 1017Ð1027 (2011).	No	1.27	No	Gal‡n-Acedo, C., Arroyo-Rodr’guez, V., Andresen, E. & Arasa-Gisbert, R. Ecological traits of the worldÕs primates. Scientific Data 6, 55 (2019); computed as M/F
46	Pan_troglodytes	0.11	0.45	0.11	0.35	0.29	0.07	16	Phillips & Hopkins, 2007a	Phillips, K. A. & Hopkins, W. D. Exploring the relationship between cerebellar asymmetry and handedness in chimpanzees (Pan troglodytes) and capuchins (Cebus apella). Neuropsychologia 45, 2333Ð2339 (2007).	53.7	Gal‡n-Acedo, C., Arroyo-Rodr’guez, V., Andresen, E. & Arasa-Gisbert, R. Ecological traits of the worldÕs primates. Scientific Data 6, 55 (2019).	368.4	Melchionna, M. et al. Macroevolutionary trends of brain mass in Primates. Biological Journal of the Linnean Society 129, 14Ð25 (2020).	Yes	Caspar, K. R., Pallasdies, F., Mader, L., Sartorelli, H. & Begall, S. The evolution and biological correlates of hand preferences in anthropoid primates. eLife 11, e77875 (2022).	BOTH	Gal‡n-Acedo, C., Arroyo-Rodr’guez, V., Andresen, E. & Arasa-Gisbert, R. Ecological traits of the worldÕs primates. Scientific Data 6, 55 (2019).	60.7	Powell, L. E., Isler, K. & Barton, R. A. Re-evaluating the link between brain size and behavioural ecology in primates. Proceedings of the Royal Society B: Biological Sciences 284, 20171765 (2017).	62.5	Powell, L. E., Isler, K. & Barton, R. A. Re-evaluating the link between brain size and behavioural ecology in primates. Proceedings of the Royal Society B: Biological Sciences 284, 20171765 (2017).	Group	Grabowski, M., Kopperud, B. T., Tsuboi, M. & Hansen, T. F. Both Diet and Sociality Affect Primate Brain-Size Evolution. Systematic Biology syac075 (2022) doi:10.1093/sysbio/syac075.	103	No	https://www.alltheworldsprimates.org	2	Plavcan, J. M., van Schaik, C. P. & Kappeler, P. M. Competition, coalitions and canine size in primates. Journal of human evolution 28, 245Ð276 (1995).	1	Reader, S. M., Hager, Y. & Laland, K. N. The evolution of primate general and cultural intelligence. Philosophical Transactions of the Royal Society B: Biological Sciences 366, 1017Ð1027 (2011).	1	Reader, S. M., Hager, Y. & Laland, K. N. The evolution of primate general and cultural intelligence. Philosophical Transactions of the Royal Society B: Biological Sciences 366, 1017Ð1027 (2011).	No	1.27	No	Gal‡n-Acedo, C., Arroyo-Rodr’guez, V., Andresen, E. & Arasa-Gisbert, R. Ecological traits of the worldÕs primates. Scientific Data 6, 55 (2019); computed as M/F
47	Papio_anubis	0.11	0.6	0.07	0.53	0.3	0.03	84	Vauclair et al. 2005	Vauclair, J., Meguerditchian, A. & Hopkins, W. D. Hand preferences for unimanual and coordinated bimanual tasks in baboons (Papio anubis). Cognitive Brain Research 25, 210Ð216 (2005).	16.7	Gal‡n-Acedo, C., Arroyo-Rodr’guez, V., Andresen, E. & Arasa-Gisbert, R. Ecological traits of the worldÕs primates. Scientific Data 6, 55 (2019).	167.4	Melchionna, M. et al. Macroevolutionary trends of brain mass in Primates. Biological Journal of the Linnean Society 129, 14Ð25 (2020).	No	Caspar, K. R., Pallasdies, F., Mader, L., Sartorelli, H. & Begall, S. The evolution and biological correlates of hand preferences in anthropoid primates. eLife 11, e77875 (2022).	BOTH	Gal‡n-Acedo, C., Arroyo-Rodr’guez, V., Andresen, E. & Arasa-Gisbert, R. Ecological traits of the worldÕs primates. Scientific Data 6, 55 (2019).	46	Powell, L. E., Isler, K. & Barton, R. A. Re-evaluating the link between brain size and behavioural ecology in primates. Proceedings of the Royal Society B: Biological Sciences 284, 20171765 (2017).	47	Powell, L. E., Isler, K. & Barton, R. A. Re-evaluating the link between brain size and behavioural ecology in primates. Proceedings of the Royal Society B: Biological Sciences 284, 20171765 (2017).	Group	Grabowski, M., Kopperud, B. T., Tsuboi, M. & Hansen, T. F. Both Diet and Sociality Affect Primate Brain-Size Evolution. Systematic Biology syac075 (2022) doi:10.1093/sysbio/syac075.	97.4	No	https://www.alltheworldsprimates.org	4	Plavcan, J. M., van Schaik, C. P. & Kappeler, P. M. Competition, coalitions and canine size in primates. Journal of human evolution 28, 245Ð276 (1995).	1	Reader, S. M., Hager, Y. & Laland, K. N. The evolution of primate general and cultural intelligence. Philosophical Transactions of the Royal Society B: Biological Sciences 366, 1017Ð1027 (2011).	1	Reader, S. M., Hager, Y. & Laland, K. N. The evolution of primate general and cultural intelligence. Philosophical Transactions of the Royal Society B: Biological Sciences 366, 1017Ð1027 (2011).	No	1.73	No	Gal‡n-Acedo, C., Arroyo-Rodr’guez, V., Andresen, E. & Arasa-Gisbert, R. Ecological traits of the worldÕs primates. Scientific Data 6, 55 (2019); computed as M/F
48	Papio_hamadryas	0.07	0.51	0.1	0.41	0.3	0.06	24	Caspar et al. 2022s	Caspar, K. R., Pallasdies, F., Mader, L., Sartorelli, H. & Begall, S. The evolution and biological correlates of hand preferences in anthropoid primates. eLife 11, e77875 (2022).	13.4	Gal‡n-Acedo, C., Arroyo-Rodr’guez, V., Andresen, E. & Arasa-Gisbert, R. Ecological traits of the worldÕs primates. Scientific Data 6, 55 (2019).	146.2	Melchionna, M. et al. Macroevolutionary trends of brain mass in Primates. Biological Journal of the Linnean Society 129, 14Ð25 (2020).	No	Caspar, K. R., Pallasdies, F., Mader, L., Sartorelli, H. & Begall, S. The evolution and biological correlates of hand preferences in anthropoid primates. eLife 11, e77875 (2022).	T	Gal‡n-Acedo, C., Arroyo-Rodr’guez, V., Andresen, E. & Arasa-Gisbert, R. Ecological traits of the worldÕs primates. Scientific Data 6, 55 (2019).	45	Powell, L. E., Isler, K. & Barton, R. A. Re-evaluating the link between brain size and behavioural ecology in primates. Proceedings of the Royal Society B: Biological Sciences 284, 20171765 (2017).	45	Powell, L. E., Isler, K. & Barton, R. A. Re-evaluating the link between brain size and behavioural ecology in primates. Proceedings of the Royal Society B: Biological Sciences 284, 20171765 (2017).	Group	Grabowski, M., Kopperud, B. T., Tsuboi, M. & Hansen, T. F. Both Diet and Sociality Affect Primate Brain-Size Evolution. Systematic Biology syac075 (2022) doi:10.1093/sysbio/syac075.	93	No	https://www.alltheworldsprimates.org	4	Plavcan, J. M., van Schaik, C. P. & Kappeler, P. M. Competition, coalitions and canine size in primates. Journal of human evolution 28, 245Ð276 (1995).	1	Reader, S. M., Hager, Y. & Laland, K. N. The evolution of primate general and cultural intelligence. Philosophical Transactions of the Royal Society B: Biological Sciences 366, 1017Ð1027 (2011).	1	Reader, S. M., Hager, Y. & Laland, K. N. The evolution of primate general and cultural intelligence. Philosophical Transactions of the Royal Society B: Biological Sciences 366, 1017Ð1027 (2011).	No	1.71	No	Gal‡n-Acedo, C., Arroyo-Rodr’guez, V., Andresen, E. & Arasa-Gisbert, R. Ecological traits of the worldÕs primates. Scientific Data 6, 55 (2019); computed as M/F
49	Pithecia_pithecia	-0.39	0.92	0.35	0.93	0.09	0.03	7	Caspar et al. 2022t	Caspar, K. R., Pallasdies, F., Mader, L., Sartorelli, H. & Begall, S. The evolution and biological correlates of hand preferences in anthropoid primates. eLife 11, e77875 (2022).	1.8	Gal‡n-Acedo, C., Arroyo-Rodr’guez, V., Andresen, E. & Arasa-Gisbert, R. Ecological traits of the worldÕs primates. Scientific Data 6, 55 (2019).	32.3	Melchionna, M. et al. Macroevolutionary trends of brain mass in Primates. Biological Journal of the Linnean Society 129, 14Ð25 (2020).	No	Caspar, K. R., Pallasdies, F., Mader, L., Sartorelli, H. & Begall, S. The evolution and biological correlates of hand preferences in anthropoid primates. eLife 11, e77875 (2022).	AR	Gal‡n-Acedo, C., Arroyo-Rodr’guez, V., Andresen, E. & Arasa-Gisbert, R. Ecological traits of the worldÕs primates. Scientific Data 6, 55 (2019).	95.3	Powell, L. E., Isler, K. & Barton, R. A. Re-evaluating the link between brain size and behavioural ecology in primates. Proceedings of the Royal Society B: Biological Sciences 284, 20171765 (2017).	98.3	Powell, L. E., Isler, K. & Barton, R. A. Re-evaluating the link between brain size and behavioural ecology in primates. Proceedings of the Royal Society B: Biological Sciences 284, 20171765 (2017).	Group	Grabowski, M., Kopperud, B. T., Tsuboi, M. & Hansen, T. F. Both Diet and Sociality Affect Primate Brain-Size Evolution. Systematic Biology syac075 (2022) doi:10.1093/sysbio/syac075.	75	No	https://www.alltheworldsprimates.org	1	Plavcan, J. M., van Schaik, C. P. & Kappeler, P. M. Competition, coalitions and canine size in primates. Journal of human evolution 28, 245Ð276 (1995).	0	Reader, S. M., Hager, Y. & Laland, K. N. The evolution of primate general and cultural intelligence. Philosophical Transactions of the Royal Society B: Biological Sciences 366, 1017Ð1027 (2011).	0	Reader, S. M., Hager, Y. & Laland, K. N. The evolution of primate general and cultural intelligence. Philosophical Transactions of the Royal Society B: Biological Sciences 366, 1017Ð1027 (2011).	No	1.23	No	Gal‡n-Acedo, C., Arroyo-Rodr’guez, V., Andresen, E. & Arasa-Gisbert, R. Ecological traits of the worldÕs primates. Scientific Data 6, 55 (2019); computed as M/F
50	Pongo_sp.	-0.42	0.77	0.18	0.63	0.6	0.14	19	Hopkins et al., 2003b	Hopkins, W. D., Stoinski, T. S., Lukas, K. E., Ross, S. R. & Wesley, M. J. Comparative assessment of handedness for a coordinated bimanual task in chimpanzees (Pan troglodytes), gorillas (Gorilla gorilla) and orangutans (Pongo pygmaeus). Journal of Comparative Psychology 117, 302Ð308 (2003).	57	Gal‡n-Acedo, C., Arroyo-Rodr’guez, V., Andresen, E. & Arasa-Gisbert, R. Ecological traits of the worldÕs primates. Scientific Data 6, 55 (2019).	383.4	Melchionna, M. et al. Macroevolutionary trends of brain mass in Primates. Biological Journal of the Linnean Society 129, 14Ð25 (2020).	Yes	Caspar, K. R., Pallasdies, F., Mader, L., Sartorelli, H. & Begall, S. The evolution and biological correlates of hand preferences in anthropoid primates. eLife 11, e77875 (2022).	AR	Gal‡n-Acedo, C., Arroyo-Rodr’guez, V., Andresen, E. & Arasa-Gisbert, R. Ecological traits of the worldÕs primates. Scientific Data 6, 55 (2019).	64.7	Gal‡n-Acedo, C., Arroyo-Rodr’guez, V., Andresen, E. & Arasa-Gisbert, R. Ecological traits of the worldÕs primates. Scientific Data 6, 55 (2019).	71.8	Gal‡n-Acedo, C., Arroyo-Rodr’guez, V., Andresen, E. & Arasa-Gisbert, R. Ecological traits of the worldÕs primates. Scientific Data 6, 55 (2019).	Solitary	Grabowski, M., Kopperud, B. T., Tsuboi, M. & Hansen, T. F. Both Diet and Sociality Affect Primate Brain-Size Evolution. Systematic Biology syac075 (2022) doi:10.1093/sysbio/syac075.	144	No	https://www.alltheworldsprimates.org	3	Plavcan, J. M., van Schaik, C. P. & Kappeler, P. M. Competition, coalitions and canine size in primates. Journal of human evolution 28, 245Ð276 (1995).	1	Reader, S. M., Hager, Y. & Laland, K. N. The evolution of primate general and cultural intelligence. Philosophical Transactions of the Royal Society B: Biological Sciences 366, 1017Ð1027 (2011).	1	Reader, S. M., Hager, Y. & Laland, K. N. The evolution of primate general and cultural intelligence. Philosophical Transactions of the Royal Society B: Biological Sciences 366, 1017Ð1027 (2011).	No	2.19	No	Gal‡n-Acedo, C., Arroyo-Rodr’guez, V., Andresen, E. & Arasa-Gisbert, R. Ecological traits of the worldÕs primates. Scientific Data 6, 55 (2019); computed as M/F
51	Pongo_sp.	-0.22	0.53	0.08	0.49	0.31	0.04	47	Hopkins et al., 2011d	Hopkins, W. D. et al. Hand preferences for coordinated bimanual actions in 777 great apes: Implications for the evolution of handedness in Hominins. Journal of Human Evolution 60, 605Ð611 (2011).	57	Gal‡n-Acedo, C., Arroyo-Rodr’guez, V., Andresen, E. & Arasa-Gisbert, R. Ecological traits of the worldÕs primates. Scientific Data 6, 55 (2019).	383.4	Melchionna, M. et al. Macroevolutionary trends of brain mass in Primates. Biological Journal of the Linnean Society 129, 14Ð25 (2020).	Yes	Caspar, K. R., Pallasdies, F., Mader, L., Sartorelli, H. & Begall, S. The evolution and biological correlates of hand preferences in anthropoid primates. eLife 11, e77875 (2022).	AR	Gal‡n-Acedo, C., Arroyo-Rodr’guez, V., Andresen, E. & Arasa-Gisbert, R. Ecological traits of the worldÕs primates. Scientific Data 6, 55 (2019).	64.7	Gal‡n-Acedo, C., Arroyo-Rodr’guez, V., Andresen, E. & Arasa-Gisbert, R. Ecological traits of the worldÕs primates. Scientific Data 6, 55 (2019).	71.8	Gal‡n-Acedo, C., Arroyo-Rodr’guez, V., Andresen, E. & Arasa-Gisbert, R. Ecological traits of the worldÕs primates. Scientific Data 6, 55 (2019).	Solitary	Grabowski, M., Kopperud, B. T., Tsuboi, M. & Hansen, T. F. Both Diet and Sociality Affect Primate Brain-Size Evolution. Systematic Biology syac075 (2022) doi:10.1093/sysbio/syac075.	144	No	https://www.alltheworldsprimates.org	3	Plavcan, J. M., van Schaik, C. P. & Kappeler, P. M. Competition, coalitions and canine size in primates. Journal of human evolution 28, 245Ð276 (1995).	1	Reader, S. M., Hager, Y. & Laland, K. N. The evolution of primate general and cultural intelligence. Philosophical Transactions of the Royal Society B: Biological Sciences 366, 1017Ð1027 (2011).	1	Reader, S. M., Hager, Y. & Laland, K. N. The evolution of primate general and cultural intelligence. Philosophical Transactions of the Royal Society B: Biological Sciences 366, 1017Ð1027 (2011).	No	2.19	No	Gal‡n-Acedo, C., Arroyo-Rodr’guez, V., Andresen, E. & Arasa-Gisbert, R. Ecological traits of the worldÕs primates. Scientific Data 6, 55 (2019); computed as M/F
52	Pygathrix_cinerea	0.17	0.61	0.14	0.5	0.37	0.09	18	Cubi & Llorente, 2021a	Cub’, M. & Llorente, M. Hand preference for a bimanual coordinated task in captive hatinh langurs (Trachypithecus hatinhensis) and grey-shanked douc langurs (Pygathrix cinerea). Behavioural Processes 187, 104393 (2021).	10	Gal‡n-Acedo, C., Arroyo-Rodr’guez, V., Andresen, E. & Arasa-Gisbert, R. Ecological traits of the worldÕs primates. Scientific Data 6, 55 (2019).	72.5	Melchionna, M. et al. Macroevolutionary trends of brain mass in Primates. Biological Journal of the Linnean Society 129, 14Ð25 (2020).	No	Caspar, K. R., Pallasdies, F., Mader, L., Sartorelli, H. & Begall, S. The evolution and biological correlates of hand preferences in anthropoid primates. eLife 11, e77875 (2022).	AR	Gal‡n-Acedo, C., Arroyo-Rodr’guez, V., Andresen, E. & Arasa-Gisbert, R. Ecological traits of the worldÕs primates. Scientific Data 6, 55 (2019).	40	Ha Thang Long. 2009. Behavioural ecology of grey-shanked douc monkeys in Vietnam. PhD. thesis, University of Cambridge, UK.	40	Ha Thang Long. 2009. Behavioural ecology of grey-shanked douc monkeys in Vietnam. PhD. thesis, University of Cambridge, UK.	Group	Grabowski, M., Kopperud, B. T., Tsuboi, M. & Hansen, T. F. Both Diet and Sociality Affect Primate Brain-Size Evolution. Systematic Biology syac075 (2022) doi:10.1093/sysbio/syac075.	88.4	Yes		3	Plavcan, J. M., van Schaik, C. P. & Kappeler, P. M. Competition, coalitions and canine size in primates. Journal of human evolution 28, 245Ð276 (1995).	0		0		Yes	1.36	No	Gal‡n-Acedo, C., Arroyo-Rodr’guez, V., Andresen, E. & Arasa-Gisbert, R. Ecological traits of the worldÕs primates. Scientific Data 6, 55 (2019); computed as M/F
53	Rhinopithecus_roxellana	-0.32	0.72	0.15	0.73	0.26	0.05	24	Zhao et al., 2012	Zhao, D., Hopkins, W. D. & Li, B. Handedness in nature: First evidence on manual laterality on bimanual coordinated tube task in wild primates. American Journal of Physical Anthropology 148, 36Ð44 (2012).	14.8	Gal‡n-Acedo, C., Arroyo-Rodr’guez, V., Andresen, E. & Arasa-Gisbert, R. Ecological traits of the worldÕs primates. Scientific Data 6, 55 (2019).	115.5	Melchionna, M. et al. Macroevolutionary trends of brain mass in Primates. Biological Journal of the Linnean Society 129, 14Ð25 (2020).	No	Caspar, K. R., Pallasdies, F., Mader, L., Sartorelli, H. & Begall, S. The evolution and biological correlates of hand preferences in anthropoid primates. eLife 11, e77875 (2022).	BOTH	Gal‡n-Acedo, C., Arroyo-Rodr’guez, V., Andresen, E. & Arasa-Gisbert, R. Ecological traits of the worldÕs primates. Scientific Data 6, 55 (2019).	14.6	Powell, L. E., Isler, K. & Barton, R. A. Re-evaluating the link between brain size and behavioural ecology in primates. Proceedings of the Royal Society B: Biological Sciences 284, 20171765 (2017).	15.1	Powell, L. E., Isler, K. & Barton, R. A. Re-evaluating the link between brain size and behavioural ecology in primates. Proceedings of the Royal Society B: Biological Sciences 284, 20171765 (2017).	Group	Grabowski, M., Kopperud, B. T., Tsuboi, M. & Hansen, T. F. Both Diet and Sociality Affect Primate Brain-Size Evolution. Systematic Biology syac075 (2022) doi:10.1093/sysbio/syac075.	92	No	https://www.alltheworldsprimates.org	3	Plavcan, J. M., van Schaik, C. P. & Kappeler, P. M. Competition, coalitions and canine size in primates. Journal of human evolution 28, 245Ð276 (1995).	0		0		Yes	1.54	No	Gal‡n-Acedo, C., Arroyo-Rodr’guez, V., Andresen, E. & Arasa-Gisbert, R. Ecological traits of the worldÕs primates. Scientific Data 6, 55 (2019); computed as M/F
54	Saimiri_sciureus	-0.12	0.81	0.13	0.76	0.27	0.05	36	Meguerditchian et al., 2012	Meguerditchian, A., Donnot, J., Molesti, S., Francioly, R. & Vauclair, J. Sex difference in squirrel monkeysÕ handedness for unimanual and bimanual coordinated tasks. Animal Behaviour 83, 635Ð643 (2012).	0.8	Gal‡n-Acedo, C., Arroyo-Rodr’guez, V., Andresen, E. & Arasa-Gisbert, R. Ecological traits of the worldÕs primates. Scientific Data 6, 55 (2019).	24.1	Melchionna, M. et al. Macroevolutionary trends of brain mass in Primates. Biological Journal of the Linnean Society 129, 14Ð25 (2020).	No	Caspar, K. R., Pallasdies, F., Mader, L., Sartorelli, H. & Begall, S. The evolution and biological correlates of hand preferences in anthropoid primates. eLife 11, e77875 (2022).	AR	Gal‡n-Acedo, C., Arroyo-Rodr’guez, V., Andresen, E. & Arasa-Gisbert, R. Ecological traits of the worldÕs primates. Scientific Data 6, 55 (2019).	31	Powell, L. E., Isler, K. & Barton, R. A. Re-evaluating the link between brain size and behavioural ecology in primates. Proceedings of the Royal Society B: Biological Sciences 284, 20171765 (2017).	92.6	Powell, L. E., Isler, K. & Barton, R. A. Re-evaluating the link between brain size and behavioural ecology in primates. Proceedings of the Royal Society B: Biological Sciences 284, 20171765 (2017).	Group	Grabowski, M., Kopperud, B. T., Tsuboi, M. & Hansen, T. F. Both Diet and Sociality Affect Primate Brain-Size Evolution. Systematic Biology syac075 (2022) doi:10.1093/sysbio/syac075.	79.1	No	https://www.alltheworldsprimates.org	3	Plavcan, J. M., van Schaik, C. P. & Kappeler, P. M. Competition, coalitions and canine size in primates. Journal of human evolution 28, 245Ð276 (1995).	1	Reader, S. M., Hager, Y. & Laland, K. N. The evolution of primate general and cultural intelligence. Philosophical Transactions of the Royal Society B: Biological Sciences 366, 1017Ð1027 (2011).	1	Reader, S. M., Hager, Y. & Laland, K. N. The evolution of primate general and cultural intelligence. Philosophical Transactions of the Royal Society B: Biological Sciences 366, 1017Ð1027 (2011).	No	1.27	No	Gal‡n-Acedo, C., Arroyo-Rodr’guez, V., Andresen, E. & Arasa-Gisbert, R. Ecological traits of the worldÕs primates. Scientific Data 6, 55 (2019); computed as M/F
55	Sapajus_apella	-0.17	0.7	0.2	0.61	0.35	0.1	12	de Andrade & de Sousa, 2018a	de Andrade, A. C. & de Sousa, A. B. Hand preferences and differences in extractive foraging in seven capuchin monkey species. American Journal of Primatology 80, e22901 (2018).	3	Gal‡n-Acedo, C., Arroyo-Rodr’guez, V., Andresen, E. & Arasa-Gisbert, R. Ecological traits of the worldÕs primates. Scientific Data 6, 55 (2019).	66.6	Melchionna, M. et al. Macroevolutionary trends of brain mass in Primates. Biological Journal of the Linnean Society 129, 14Ð25 (2020).	Yes	Caspar, K. R., Pallasdies, F., Mader, L., Sartorelli, H. & Begall, S. The evolution and biological correlates of hand preferences in anthropoid primates. eLife 11, e77875 (2022).	AR	Gal‡n-Acedo, C., Arroyo-Rodr’guez, V., Andresen, E. & Arasa-Gisbert, R. Ecological traits of the worldÕs primates. Scientific Data 6, 55 (2019).	50.9	Powell, L. E., Isler, K. & Barton, R. A. Re-evaluating the link between brain size and behavioural ecology in primates. Proceedings of the Royal Society B: Biological Sciences 284, 20171765 (2017).	89.5	Powell, L. E., Isler, K. & Barton, R. A. Re-evaluating the link between brain size and behavioural ecology in primates. Proceedings of the Royal Society B: Biological Sciences 284, 20171765 (2017).	Group	Grabowski, M., Kopperud, B. T., Tsuboi, M. & Hansen, T. F. Both Diet and Sociality Affect Primate Brain-Size Evolution. Systematic Biology syac075 (2022) doi:10.1093/sysbio/syac075.	81	No	Granatosky, M. C. A Review of locomotor diversity in mammals with analyses exploring the influence of substrate use, body mass and intermembral index in primates. Journal of Zoology 306, 207Ð216 (2018).	4	Plavcan, J. M., van Schaik, C. P. & Kappeler, P. M. Competition, coalitions and canine size in primates. Journal of human evolution 28, 245Ð276 (1995).	1	Reader, S. M., Hager, Y. & Laland, K. N. The evolution of primate general and cultural intelligence. Philosophical Transactions of the Royal Society B: Biological Sciences 366, 1017Ð1027 (2011).	1	Reader, S. M., Hager, Y. & Laland, K. N. The evolution of primate general and cultural intelligence. Philosophical Transactions of the Royal Society B: Biological Sciences 366, 1017Ð1027 (2011).	No	1.52	No	Gal‡n-Acedo, C., Arroyo-Rodr’guez, V., Andresen, E. & Arasa-Gisbert, R. Ecological traits of the worldÕs primates. Scientific Data 6, 55 (2019); computed as M/F
56	Sapajus_apella	-0.1	0.73	0.22	0.67	0.24	0.07	11	Lilak & Phillips, 2008	Lilak, A. L. & Phillips, K. A. Consistency of hand preference across low-level and high-level tasks in Capuchin monkeys (Cebus apella). American Journal of Primatology 70, 254Ð260 (2008).	3	Gal‡n-Acedo, C., Arroyo-Rodr’guez, V., Andresen, E. & Arasa-Gisbert, R. Ecological traits of the worldÕs primates. Scientific Data 6, 55 (2019).	66.6	Melchionna, M. et al. Macroevolutionary trends of brain mass in Primates. Biological Journal of the Linnean Society 129, 14Ð25 (2020).	Yes	Caspar, K. R., Pallasdies, F., Mader, L., Sartorelli, H. & Begall, S. The evolution and biological correlates of hand preferences in anthropoid primates. eLife 11, e77875 (2022).	AR	Gal‡n-Acedo, C., Arroyo-Rodr’guez, V., Andresen, E. & Arasa-Gisbert, R. Ecological traits of the worldÕs primates. Scientific Data 6, 55 (2019).	50.9	Powell, L. E., Isler, K. & Barton, R. A. Re-evaluating the link between brain size and behavioural ecology in primates. Proceedings of the Royal Society B: Biological Sciences 284, 20171765 (2017).	89.5	Powell, L. E., Isler, K. & Barton, R. A. Re-evaluating the link between brain size and behavioural ecology in primates. Proceedings of the Royal Society B: Biological Sciences 284, 20171765 (2017).	Group	Grabowski, M., Kopperud, B. T., Tsuboi, M. & Hansen, T. F. Both Diet and Sociality Affect Primate Brain-Size Evolution. Systematic Biology syac075 (2022) doi:10.1093/sysbio/syac075.	81	No	Granatosky, M. C. A Review of locomotor diversity in mammals with analyses exploring the influence of substrate use, body mass and intermembral index in primates. Journal of Zoology 306, 207Ð216 (2018).	4	Plavcan, J. M., van Schaik, C. P. & Kappeler, P. M. Competition, coalitions and canine size in primates. Journal of human evolution 28, 245Ð276 (1995).	1	Reader, S. M., Hager, Y. & Laland, K. N. The evolution of primate general and cultural intelligence. Philosophical Transactions of the Royal Society B: Biological Sciences 366, 1017Ð1027 (2011).	1	Reader, S. M., Hager, Y. & Laland, K. N. The evolution of primate general and cultural intelligence. Philosophical Transactions of the Royal Society B: Biological Sciences 366, 1017Ð1027 (2011).	No	1.52	No	Gal‡n-Acedo, C., Arroyo-Rodr’guez, V., Andresen, E. & Arasa-Gisbert, R. Ecological traits of the worldÕs primates. Scientific Data 6, 55 (2019); computed as M/F
57	Sapajus_apella	-0.02	0.85	0.26	0.75	0.27	0.08	11	Phillips & Hopkins, 2007b	Phillips, K. A. & Hopkins, W. D. Exploring the relationship between cerebellar asymmetry and handedness in chimpanzees (Pan troglodytes) and capuchins (Cebus apella). Neuropsychologia 45, 2333Ð2339 (2007).	3	Gal‡n-Acedo, C., Arroyo-Rodr’guez, V., Andresen, E. & Arasa-Gisbert, R. Ecological traits of the worldÕs primates. Scientific Data 6, 55 (2019).	66.6	Melchionna, M. et al. Macroevolutionary trends of brain mass in Primates. Biological Journal of the Linnean Society 129, 14Ð25 (2020).	Yes	Caspar, K. R., Pallasdies, F., Mader, L., Sartorelli, H. & Begall, S. The evolution and biological correlates of hand preferences in anthropoid primates. eLife 11, e77875 (2022).	AR	Gal‡n-Acedo, C., Arroyo-Rodr’guez, V., Andresen, E. & Arasa-Gisbert, R. Ecological traits of the worldÕs primates. Scientific Data 6, 55 (2019).	50.9	Powell, L. E., Isler, K. & Barton, R. A. Re-evaluating the link between brain size and behavioural ecology in primates. Proceedings of the Royal Society B: Biological Sciences 284, 20171765 (2017).	89.5	Powell, L. E., Isler, K. & Barton, R. A. Re-evaluating the link between brain size and behavioural ecology in primates. Proceedings of the Royal Society B: Biological Sciences 284, 20171765 (2017).	Group	Grabowski, M., Kopperud, B. T., Tsuboi, M. & Hansen, T. F. Both Diet and Sociality Affect Primate Brain-Size Evolution. Systematic Biology syac075 (2022) doi:10.1093/sysbio/syac075.	81	No	Granatosky, M. C. A Review of locomotor diversity in mammals with analyses exploring the influence of substrate use, body mass and intermembral index in primates. Journal of Zoology 306, 207Ð216 (2018).	4	Plavcan, J. M., van Schaik, C. P. & Kappeler, P. M. Competition, coalitions and canine size in primates. Journal of human evolution 28, 245Ð276 (1995).	1	Reader, S. M., Hager, Y. & Laland, K. N. The evolution of primate general and cultural intelligence. Philosophical Transactions of the Royal Society B: Biological Sciences 366, 1017Ð1027 (2011).	1	Reader, S. M., Hager, Y. & Laland, K. N. The evolution of primate general and cultural intelligence. Philosophical Transactions of the Royal Society B: Biological Sciences 366, 1017Ð1027 (2011).	No	1.52	No	Gal‡n-Acedo, C., Arroyo-Rodr’guez, V., Andresen, E. & Arasa-Gisbert, R. Ecological traits of the worldÕs primates. Scientific Data 6, 55 (2019); computed as M/F
58	Sapajus_apella	-0.07	0.82	0.31	0.7	0.33	0.13	7	Phillips & Sherwood, 2005	Phillips, K. A. & Sherwood, C. C. Primary motor cortex asymmetry is correlated with handedness in capuchin monkeys (cebus apella). Behavioral Neuroscience 119, 1701Ð1704 (2005).	3	Gal‡n-Acedo, C., Arroyo-Rodr’guez, V., Andresen, E. & Arasa-Gisbert, R. Ecological traits of the worldÕs primates. Scientific Data 6, 55 (2019).	66.6	Melchionna, M. et al. Macroevolutionary trends of brain mass in Primates. Biological Journal of the Linnean Society 129, 14Ð25 (2020).	Yes	Caspar, K. R., Pallasdies, F., Mader, L., Sartorelli, H. & Begall, S. The evolution and biological correlates of hand preferences in anthropoid primates. eLife 11, e77875 (2022).	AR	Gal‡n-Acedo, C., Arroyo-Rodr’guez, V., Andresen, E. & Arasa-Gisbert, R. Ecological traits of the worldÕs primates. Scientific Data 6, 55 (2019).	50.9	Powell, L. E., Isler, K. & Barton, R. A. Re-evaluating the link between brain size and behavioural ecology in primates. Proceedings of the Royal Society B: Biological Sciences 284, 20171765 (2017).	89.5	Powell, L. E., Isler, K. & Barton, R. A. Re-evaluating the link between brain size and behavioural ecology in primates. Proceedings of the Royal Society B: Biological Sciences 284, 20171765 (2017).	Group	Grabowski, M., Kopperud, B. T., Tsuboi, M. & Hansen, T. F. Both Diet and Sociality Affect Primate Brain-Size Evolution. Systematic Biology syac075 (2022) doi:10.1093/sysbio/syac075.	81	No	Granatosky, M. C. A Review of locomotor diversity in mammals with analyses exploring the influence of substrate use, body mass and intermembral index in primates. Journal of Zoology 306, 207Ð216 (2018).	4	Plavcan, J. M., van Schaik, C. P. & Kappeler, P. M. Competition, coalitions and canine size in primates. Journal of human evolution 28, 245Ð276 (1995).	1	Reader, S. M., Hager, Y. & Laland, K. N. The evolution of primate general and cultural intelligence. Philosophical Transactions of the Royal Society B: Biological Sciences 366, 1017Ð1027 (2011).	1	Reader, S. M., Hager, Y. & Laland, K. N. The evolution of primate general and cultural intelligence. Philosophical Transactions of the Royal Society B: Biological Sciences 366, 1017Ð1027 (2011).	No	1.52	No	Gal‡n-Acedo, C., Arroyo-Rodr’guez, V., Andresen, E. & Arasa-Gisbert, R. Ecological traits of the worldÕs primates. Scientific Data 6, 55 (2019); computed as M/F
59	Sapajus_apella	0.1	0.83	0.23	0.76	0.26	0.07	13	Phillips & Sherwood, 2007	Phillips, K. A. & Sherwood, C. C. Cerebral petalias and their relationship to handedness in capuchin monkeys (Cebus apella). Neuropsychologia 45, 2398Ð2401 (2007).	3	Gal‡n-Acedo, C., Arroyo-Rodr’guez, V., Andresen, E. & Arasa-Gisbert, R. Ecological traits of the worldÕs primates. Scientific Data 6, 55 (2019).	66.6	Melchionna, M. et al. Macroevolutionary trends of brain mass in Primates. Biological Journal of the Linnean Society 129, 14Ð25 (2020).	Yes	Caspar, K. R., Pallasdies, F., Mader, L., Sartorelli, H. & Begall, S. The evolution and biological correlates of hand preferences in anthropoid primates. eLife 11, e77875 (2022).	AR	Gal‡n-Acedo, C., Arroyo-Rodr’guez, V., Andresen, E. & Arasa-Gisbert, R. Ecological traits of the worldÕs primates. Scientific Data 6, 55 (2019).	50.9	Powell, L. E., Isler, K. & Barton, R. A. Re-evaluating the link between brain size and behavioural ecology in primates. Proceedings of the Royal Society B: Biological Sciences 284, 20171765 (2017).	89.5	Powell, L. E., Isler, K. & Barton, R. A. Re-evaluating the link between brain size and behavioural ecology in primates. Proceedings of the Royal Society B: Biological Sciences 284, 20171765 (2017).	Group	Grabowski, M., Kopperud, B. T., Tsuboi, M. & Hansen, T. F. Both Diet and Sociality Affect Primate Brain-Size Evolution. Systematic Biology syac075 (2022) doi:10.1093/sysbio/syac075.	81	No	Granatosky, M. C. A Review of locomotor diversity in mammals with analyses exploring the influence of substrate use, body mass and intermembral index in primates. Journal of Zoology 306, 207Ð216 (2018).	4	Plavcan, J. M., van Schaik, C. P. & Kappeler, P. M. Competition, coalitions and canine size in primates. Journal of human evolution 28, 245Ð276 (1995).	1	Reader, S. M., Hager, Y. & Laland, K. N. The evolution of primate general and cultural intelligence. Philosophical Transactions of the Royal Society B: Biological Sciences 366, 1017Ð1027 (2011).	1	Reader, S. M., Hager, Y. & Laland, K. N. The evolution of primate general and cultural intelligence. Philosophical Transactions of the Royal Society B: Biological Sciences 366, 1017Ð1027 (2011).	No	1.52	No	Gal‡n-Acedo, C., Arroyo-Rodr’guez, V., Andresen, E. & Arasa-Gisbert, R. Ecological traits of the worldÕs primates. Scientific Data 6, 55 (2019); computed as M/F
60	Sapajus_apella	0.1	0.83	0.23	0.76	0.26	0.07	13	Phillips, Sherwood & Lilak, 2007	Phillips, K. A., Sherwood, C. C. & Lilak, A. L. Corpus Callosum Morphology in Capuchin Monkeys Is Influenced by Sex and Handedness. PLOS ONE 2, e792 (2007).	3	Gal‡n-Acedo, C., Arroyo-Rodr’guez, V., Andresen, E. & Arasa-Gisbert, R. Ecological traits of the worldÕs primates. Scientific Data 6, 55 (2019).	66.6	Melchionna, M. et al. Macroevolutionary trends of brain mass in Primates. Biological Journal of the Linnean Society 129, 14Ð25 (2020).	Yes	Caspar, K. R., Pallasdies, F., Mader, L., Sartorelli, H. & Begall, S. The evolution and biological correlates of hand preferences in anthropoid primates. eLife 11, e77875 (2022).	AR	Gal‡n-Acedo, C., Arroyo-Rodr’guez, V., Andresen, E. & Arasa-Gisbert, R. Ecological traits of the worldÕs primates. Scientific Data 6, 55 (2019).	50.9	Powell, L. E., Isler, K. & Barton, R. A. Re-evaluating the link between brain size and behavioural ecology in primates. Proceedings of the Royal Society B: Biological Sciences 284, 20171765 (2017).	89.5	Powell, L. E., Isler, K. & Barton, R. A. Re-evaluating the link between brain size and behavioural ecology in primates. Proceedings of the Royal Society B: Biological Sciences 284, 20171765 (2017).	Group	Grabowski, M., Kopperud, B. T., Tsuboi, M. & Hansen, T. F. Both Diet and Sociality Affect Primate Brain-Size Evolution. Systematic Biology syac075 (2022) doi:10.1093/sysbio/syac075.	81	No	Granatosky, M. C. A Review of locomotor diversity in mammals with analyses exploring the influence of substrate use, body mass and intermembral index in primates. Journal of Zoology 306, 207Ð216 (2018).	4	Plavcan, J. M., van Schaik, C. P. & Kappeler, P. M. Competition, coalitions and canine size in primates. Journal of human evolution 28, 245Ð276 (1995).	1	Reader, S. M., Hager, Y. & Laland, K. N. The evolution of primate general and cultural intelligence. Philosophical Transactions of the Royal Society B: Biological Sciences 366, 1017Ð1027 (2011).	1	Reader, S. M., Hager, Y. & Laland, K. N. The evolution of primate general and cultural intelligence. Philosophical Transactions of the Royal Society B: Biological Sciences 366, 1017Ð1027 (2011).	No	1.52	No	Gal‡n-Acedo, C., Arroyo-Rodr’guez, V., Andresen, E. & Arasa-Gisbert, R. Ecological traits of the worldÕs primates. Scientific Data 6, 55 (2019); computed as M/F
61	Sapajus_apella	0.33	0.78	0.15	0.82	0.18	0.04	26	Spinozzi et al., 1998	Spinozzi, G., Castorina, M. G. & Truppa, V. Hand preferences in unimanual and coordinated-bimanual tasks by tufted capuchin monkeys (Cebus apella). Journal of Comparative Psychology 112, 183Ð191 (1998).	3	Gal‡n-Acedo, C., Arroyo-Rodr’guez, V., Andresen, E. & Arasa-Gisbert, R. Ecological traits of the worldÕs primates. Scientific Data 6, 55 (2019).	66.6	Melchionna, M. et al. Macroevolutionary trends of brain mass in Primates. Biological Journal of the Linnean Society 129, 14Ð25 (2020).	Yes	Caspar, K. R., Pallasdies, F., Mader, L., Sartorelli, H. & Begall, S. The evolution and biological correlates of hand preferences in anthropoid primates. eLife 11, e77875 (2022).	AR	Gal‡n-Acedo, C., Arroyo-Rodr’guez, V., Andresen, E. & Arasa-Gisbert, R. Ecological traits of the worldÕs primates. Scientific Data 6, 55 (2019).	50.9	Powell, L. E., Isler, K. & Barton, R. A. Re-evaluating the link between brain size and behavioural ecology in primates. Proceedings of the Royal Society B: Biological Sciences 284, 20171765 (2017).	89.5	Powell, L. E., Isler, K. & Barton, R. A. Re-evaluating the link between brain size and behavioural ecology in primates. Proceedings of the Royal Society B: Biological Sciences 284, 20171765 (2017).	Group	Grabowski, M., Kopperud, B. T., Tsuboi, M. & Hansen, T. F. Both Diet and Sociality Affect Primate Brain-Size Evolution. Systematic Biology syac075 (2022) doi:10.1093/sysbio/syac075.	81	No	Granatosky, M. C. A Review of locomotor diversity in mammals with analyses exploring the influence of substrate use, body mass and intermembral index in primates. Journal of Zoology 306, 207Ð216 (2018).	4	Plavcan, J. M., van Schaik, C. P. & Kappeler, P. M. Competition, coalitions and canine size in primates. Journal of human evolution 28, 245Ð276 (1995).	1		1		Yes	1.52	No	Gal‡n-Acedo, C., Arroyo-Rodr’guez, V., Andresen, E. & Arasa-Gisbert, R. Ecological traits of the worldÕs primates. Scientific Data 6, 55 (2019); computed as M/F
62	Sapajus_flavius	-0.65	0.61	0.35	0.68	0.55	0.32	3	Caspar et al. 2022u	Caspar, K. R., Pallasdies, F., Mader, L., Sartorelli, H. & Begall, S. The evolution and biological correlates of hand preferences in anthropoid primates. eLife 11, e77875 (2022).	2.6	Gal‡n-Acedo, C., Arroyo-Rodr’guez, V., Andresen, E. & Arasa-Gisbert, R. Ecological traits of the worldÕs primates. Scientific Data 6, 55 (2019).	63.7	Powell, L. E., Isler, K. & Barton, R. A. Re-evaluating the link between brain size and behavioural ecology in primates. Proceedings of the Royal Society B: Biological Sciences 284, 20171765 (2017).	Yes	Caspar, K. R., Pallasdies, F., Mader, L., Sartorelli, H. & Begall, S. The evolution and biological correlates of hand preferences in anthropoid primates. eLife 11, e77875 (2022).	AR	Gal‡n-Acedo, C., Arroyo-Rodr’guez, V., Andresen, E. & Arasa-Gisbert, R. Ecological traits of the worldÕs primates. Scientific Data 6, 55 (2019).	53	Powell, L. E., Isler, K. & Barton, R. A. Re-evaluating the link between brain size and behavioural ecology in primates. Proceedings of the Royal Society B: Biological Sciences 284, 20171765 (2017).	74	Powell, L. E., Isler, K. & Barton, R. A. Re-evaluating the link between brain size and behavioural ecology in primates. Proceedings of the Royal Society B: Biological Sciences 284, 20171765 (2017).	Group	Grabowski, M., Kopperud, B. T., Tsuboi, M. & Hansen, T. F. Both Diet and Sociality Affect Primate Brain-Size Evolution. Systematic Biology syac075 (2022) doi:10.1093/sysbio/syac075.	80.6	Yes		4	Plavcan, J. M., van Schaik, C. P. & Kappeler, P. M. Competition, coalitions and canine size in primates. Journal of human evolution 28, 245Ð276 (1995).	1		1		Yes	1.37	No	Gal‡n-Acedo, C., Arroyo-Rodr’guez, V., Andresen, E. & Arasa-Gisbert, R. Ecological traits of the worldÕs primates. Scientific Data 6, 55 (2019); computed as M/F
63	Sapajus_flavius	-0.04	0.88	0.21	0.78	0.35	0.08	18	de Andrade & de Sousa, 2018b	de Andrade, A. C. & de Sousa, A. B. Hand preferences and differences in extractive foraging in seven capuchin monkey species. American Journal of Primatology 80, e22901 (2018).	2.6	Gal‡n-Acedo, C., Arroyo-Rodr’guez, V., Andresen, E. & Arasa-Gisbert, R. Ecological traits of the worldÕs primates. Scientific Data 6, 55 (2019).	63.7	Powell, L. E., Isler, K. & Barton, R. A. Re-evaluating the link between brain size and behavioural ecology in primates. Proceedings of the Royal Society B: Biological Sciences 284, 20171765 (2017).	Yes	Caspar, K. R., Pallasdies, F., Mader, L., Sartorelli, H. & Begall, S. The evolution and biological correlates of hand preferences in anthropoid primates. eLife 11, e77875 (2022).	AR	Gal‡n-Acedo, C., Arroyo-Rodr’guez, V., Andresen, E. & Arasa-Gisbert, R. Ecological traits of the worldÕs primates. Scientific Data 6, 55 (2019).	53	Powell, L. E., Isler, K. & Barton, R. A. Re-evaluating the link between brain size and behavioural ecology in primates. Proceedings of the Royal Society B: Biological Sciences 284, 20171765 (2017).	74	Powell, L. E., Isler, K. & Barton, R. A. Re-evaluating the link between brain size and behavioural ecology in primates. Proceedings of the Royal Society B: Biological Sciences 284, 20171765 (2017).	Group	Grabowski, M., Kopperud, B. T., Tsuboi, M. & Hansen, T. F. Both Diet and Sociality Affect Primate Brain-Size Evolution. Systematic Biology syac075 (2022) doi:10.1093/sysbio/syac075.	80.6	Yes		4	Plavcan, J. M., van Schaik, C. P. & Kappeler, P. M. Competition, coalitions and canine size in primates. Journal of human evolution 28, 245Ð276 (1995).	1		1		Yes	1.37	No	Gal‡n-Acedo, C., Arroyo-Rodr’guez, V., Andresen, E. & Arasa-Gisbert, R. Ecological traits of the worldÕs primates. Scientific Data 6, 55 (2019); computed as M/F
64	Sapajus_xanthosternos	0.05	0.73	0.18	0.64	0.31	0.08	16	Caspar et al. 2022v	Caspar, K. R., Pallasdies, F., Mader, L., Sartorelli, H. & Begall, S. The evolution and biological correlates of hand preferences in anthropoid primates. eLife 11, e77875 (2022).	2.9	Gal‡n-Acedo, C., Arroyo-Rodr’guez, V., Andresen, E. & Arasa-Gisbert, R. Ecological traits of the worldÕs primates. Scientific Data 6, 55 (2019).	66.1	Melchionna, M. et al. Macroevolutionary trends of brain mass in Primates. Biological Journal of the Linnean Society 129, 14Ð25 (2020).	Yes	Caspar, K. R., Pallasdies, F., Mader, L., Sartorelli, H. & Begall, S. The evolution and biological correlates of hand preferences in anthropoid primates. eLife 11, e77875 (2022).	AR	Gal‡n-Acedo, C., Arroyo-Rodr’guez, V., Andresen, E. & Arasa-Gisbert, R. Ecological traits of the worldÕs primates. Scientific Data 6, 55 (2019).	38.3	Canale, G. R., Kierulff, M. C. M. & Chivers, D. J. A Critically Endangered Capuchin Monkey (Sapajus xanthosternos) Living in a Highly Fragmented Hotspot. in Primates in Fragments: Complexity and Resilience (eds. Marsh, L. K. & Chapman, C. A.) 299Ð311 (Springer, New York, NY, 2013). doi:10.1007/978-1-4614-8839-2_20.	74.4	Canale, G. R., Kierulff, M. C. M. & Chivers, D. J. A Critically Endangered Capuchin Monkey (Sapajus xanthosternos) Living in a Highly Fragmented Hotspot. in Primates in Fragments: Complexity and Resilience (eds. Marsh, L. K. & Chapman, C. A.) 299Ð311 (Springer, New York, NY, 2013). doi:10.1007/978-1-4614-8839-2_20.	Group	Grabowski, M., Kopperud, B. T., Tsuboi, M. & Hansen, T. F. Both Diet and Sociality Affect Primate Brain-Size Evolution. Systematic Biology syac075 (2022) doi:10.1093/sysbio/syac075.	77	No	Powell, V. C. R., Barr, W. A., Hammond, A. S. & Wood, B. A. Behavioral and phylogenetic correlates of limb length proportions in extant apes and monkeys: Implications for interpreting hominin fossils. Journal of Human Evolution 190, 103494 (2024).	4	Plavcan, J. M., van Schaik, C. P. & Kappeler, P. M. Competition, coalitions and canine size in primates. Journal of human evolution 28, 245Ð276 (1995).	1		1		Yes	1.45	No	Gal‡n-Acedo, C., Arroyo-Rodr’guez, V., Andresen, E. & Arasa-Gisbert, R. Ecological traits of the worldÕs primates. Scientific Data 6, 55 (2019); computed as M/F
65	Sapajus_xanthosternos	0.13	0.78	0.18	0.71	0.3	0.07	18	de Andrade & de Sousa, 2018c	de Andrade, A. C. & de Sousa, A. B. Hand preferences and differences in extractive foraging in seven capuchin monkey species. American Journal of Primatology 80, e22901 (2018).	2.9	Gal‡n-Acedo, C., Arroyo-Rodr’guez, V., Andresen, E. & Arasa-Gisbert, R. Ecological traits of the worldÕs primates. Scientific Data 6, 55 (2019).	66.1	Melchionna, M. et al. Macroevolutionary trends of brain mass in Primates. Biological Journal of the Linnean Society 129, 14Ð25 (2020).	Yes	Caspar, K. R., Pallasdies, F., Mader, L., Sartorelli, H. & Begall, S. The evolution and biological correlates of hand preferences in anthropoid primates. eLife 11, e77875 (2022).	AR	Gal‡n-Acedo, C., Arroyo-Rodr’guez, V., Andresen, E. & Arasa-Gisbert, R. Ecological traits of the worldÕs primates. Scientific Data 6, 55 (2019).	38.3	Canale, G. R., Kierulff, M. C. M. & Chivers, D. J. A Critically Endangered Capuchin Monkey (Sapajus xanthosternos) Living in a Highly Fragmented Hotspot. in Primates in Fragments: Complexity and Resilience (eds. Marsh, L. K. & Chapman, C. A.) 299Ð311 (Springer, New York, NY, 2013). doi:10.1007/978-1-4614-8839-2_20.	74.4	Canale, G. R., Kierulff, M. C. M. & Chivers, D. J. A Critically Endangered Capuchin Monkey (Sapajus xanthosternos) Living in a Highly Fragmented Hotspot. in Primates in Fragments: Complexity and Resilience (eds. Marsh, L. K. & Chapman, C. A.) 299Ð311 (Springer, New York, NY, 2013). doi:10.1007/978-1-4614-8839-2_20.	Group	Grabowski, M., Kopperud, B. T., Tsuboi, M. & Hansen, T. F. Both Diet and Sociality Affect Primate Brain-Size Evolution. Systematic Biology syac075 (2022) doi:10.1093/sysbio/syac075.	77	No	Powell, V. C. R., Barr, W. A., Hammond, A. S. & Wood, B. A. Behavioral and phylogenetic correlates of limb length proportions in extant apes and monkeys: Implications for interpreting hominin fossils. Journal of Human Evolution 190, 103494 (2024).	4	Plavcan, J. M., van Schaik, C. P. & Kappeler, P. M. Competition, coalitions and canine size in primates. Journal of human evolution 28, 245Ð276 (1995).	1		1		Yes	1.45	No	Gal‡n-Acedo, C., Arroyo-Rodr’guez, V., Andresen, E. & Arasa-Gisbert, R. Ecological traits of the worldÕs primates. Scientific Data 6, 55 (2019); computed as M/F
66	Semnopithecus_entellus	-0.18	0.61	0.11	0.56	0.29	0.05	30	Caspar et al. 2022w	Caspar, K. R., Pallasdies, F., Mader, L., Sartorelli, H. & Begall, S. The evolution and biological correlates of hand preferences in anthropoid primates. eLife 11, e77875 (2022).	11.4	Gal‡n-Acedo, C., Arroyo-Rodr’guez, V., Andresen, E. & Arasa-Gisbert, R. Ecological traits of the worldÕs primates. Scientific Data 6, 55 (2019).	95.2	Melchionna, M. et al. Macroevolutionary trends of brain mass in Primates. Biological Journal of the Linnean Society 129, 14Ð25 (2020).	No	Caspar, K. R., Pallasdies, F., Mader, L., Sartorelli, H. & Begall, S. The evolution and biological correlates of hand preferences in anthropoid primates. eLife 11, e77875 (2022).	T	Gal‡n-Acedo, C., Arroyo-Rodr’guez, V., Andresen, E. & Arasa-Gisbert, R. Ecological traits of the worldÕs primates. Scientific Data 6, 55 (2019).	22.3	Powell, L. E., Isler, K. & Barton, R. A. Re-evaluating the link between brain size and behavioural ecology in primates. Proceedings of the Royal Society B: Biological Sciences 284, 20171765 (2017).	25.3	Powell, L. E., Isler, K. & Barton, R. A. Re-evaluating the link between brain size and behavioural ecology in primates. Proceedings of the Royal Society B: Biological Sciences 284, 20171765 (2017).	Group	Grabowski, M., Kopperud, B. T., Tsuboi, M. & Hansen, T. F. Both Diet and Sociality Affect Primate Brain-Size Evolution. Systematic Biology syac075 (2022) doi:10.1093/sysbio/syac075.	83	No	Fleagle, J. G. Primate Adaptation and Evolution. (Academic Press, Amsterdam_; Boston, 2013).	4	Plavcan, J. M., van Schaik, C. P. & Kappeler, P. M. Competition, coalitions and canine size in primates. Journal of human evolution 28, 245Ð276 (1995).	1	Reader, S. M., Hager, Y. & Laland, K. N. The evolution of primate general and cultural intelligence. Philosophical Transactions of the Royal Society B: Biological Sciences 366, 1017Ð1027 (2011).	1	Reader, S. M., Hager, Y. & Laland, K. N. The evolution of primate general and cultural intelligence. Philosophical Transactions of the Royal Society B: Biological Sciences 366, 1017Ð1027 (2011).	No	1.31	No	Gal‡n-Acedo, C., Arroyo-Rodr’guez, V., Andresen, E. & Arasa-Gisbert, R. Ecological traits of the worldÕs primates. Scientific Data 6, 55 (2019); computed as M/F
67	Symphalangus_syndactylus	0.09	0.68	0.18	0.57	0.36	0.1	14	Caspar et al. 2022x	Caspar, K. R., Pallasdies, F., Mader, L., Sartorelli, H. & Begall, S. The evolution and biological correlates of hand preferences in anthropoid primates. eLife 11, e77875 (2022).	11.3	Gal‡n-Acedo, C., Arroyo-Rodr’guez, V., Andresen, E. & Arasa-Gisbert, R. Ecological traits of the worldÕs primates. Scientific Data 6, 55 (2019).	123.5	Melchionna, M. et al. Macroevolutionary trends of brain mass in Primates. Biological Journal of the Linnean Society 129, 14Ð25 (2020).	No	Caspar, K. R., Pallasdies, F., Mader, L., Sartorelli, H. & Begall, S. The evolution and biological correlates of hand preferences in anthropoid primates. eLife 11, e77875 (2022).	AR	Gal‡n-Acedo, C., Arroyo-Rodr’guez, V., Andresen, E. & Arasa-Gisbert, R. Ecological traits of the worldÕs primates. Scientific Data 6, 55 (2019).	40.8	Powell, L. E., Isler, K. & Barton, R. A. Re-evaluating the link between brain size and behavioural ecology in primates. Proceedings of the Royal Society B: Biological Sciences 284, 20171765 (2017).	50.2	Powell, L. E., Isler, K. & Barton, R. A. Re-evaluating the link between brain size and behavioural ecology in primates. Proceedings of the Royal Society B: Biological Sciences 284, 20171765 (2017).	Pair	Grabowski, M., Kopperud, B. T., Tsuboi, M. & Hansen, T. F. Both Diet and Sociality Affect Primate Brain-Size Evolution. Systematic Biology syac075 (2022) doi:10.1093/sysbio/syac075.	147	No	https://www.alltheworldsprimates.org	1	Plavcan, J. M., van Schaik, C. P. & Kappeler, P. M. Competition, coalitions and canine size in primates. Journal of human evolution 28, 245Ð276 (1995).	0	Reader, S. M., Hager, Y. & Laland, K. N. The evolution of primate general and cultural intelligence. Philosophical Transactions of the Royal Society B: Biological Sciences 366, 1017Ð1027 (2011).	0	Reader, S. M., Hager, Y. & Laland, K. N. The evolution of primate general and cultural intelligence. Philosophical Transactions of the Royal Society B: Biological Sciences 366, 1017Ð1027 (2011).	No	1.11	No	Gal‡n-Acedo, C., Arroyo-Rodr’guez, V., Andresen, E. & Arasa-Gisbert, R. Ecological traits of the worldÕs primates. Scientific Data 6, 55 (2019); computed as M/F
68	Symphalangus_syndactylus	-0.23	0.47	0.12	0.38	0.35	0.09	16	Morino et al. 2017b	Morino, L., Uchikoshi, M., Bercovitch, F., Hopkins, W. D. & Matsuzawa, T. Tube task hand preference in captive hylobatids. Primates 58, 403Ð412 (2017).	11.3	Gal‡n-Acedo, C., Arroyo-Rodr’guez, V., Andresen, E. & Arasa-Gisbert, R. Ecological traits of the worldÕs primates. Scientific Data 6, 55 (2019).	123.5	Melchionna, M. et al. Macroevolutionary trends of brain mass in Primates. Biological Journal of the Linnean Society 129, 14Ð25 (2020).	No	Caspar, K. R., Pallasdies, F., Mader, L., Sartorelli, H. & Begall, S. The evolution and biological correlates of hand preferences in anthropoid primates. eLife 11, e77875 (2022).	AR	Gal‡n-Acedo, C., Arroyo-Rodr’guez, V., Andresen, E. & Arasa-Gisbert, R. Ecological traits of the worldÕs primates. Scientific Data 6, 55 (2019).	40.8	Powell, L. E., Isler, K. & Barton, R. A. Re-evaluating the link between brain size and behavioural ecology in primates. Proceedings of the Royal Society B: Biological Sciences 284, 20171765 (2017).	50.2	Powell, L. E., Isler, K. & Barton, R. A. Re-evaluating the link between brain size and behavioural ecology in primates. Proceedings of the Royal Society B: Biological Sciences 284, 20171765 (2017).	Pair	Grabowski, M., Kopperud, B. T., Tsuboi, M. & Hansen, T. F. Both Diet and Sociality Affect Primate Brain-Size Evolution. Systematic Biology syac075 (2022) doi:10.1093/sysbio/syac075.	147	No	https://www.alltheworldsprimates.org	1	Plavcan, J. M., van Schaik, C. P. & Kappeler, P. M. Competition, coalitions and canine size in primates. Journal of human evolution 28, 245Ð276 (1995).	0	Reader, S. M., Hager, Y. & Laland, K. N. The evolution of primate general and cultural intelligence. Philosophical Transactions of the Royal Society B: Biological Sciences 366, 1017Ð1027 (2011).	0	Reader, S. M., Hager, Y. & Laland, K. N. The evolution of primate general and cultural intelligence. Philosophical Transactions of the Royal Society B: Biological Sciences 366, 1017Ð1027 (2011).	No	1.11	No	Gal‡n-Acedo, C., Arroyo-Rodr’guez, V., Andresen, E. & Arasa-Gisbert, R. Ecological traits of the worldÕs primates. Scientific Data 6, 55 (2019); computed as M/F
69	Theropithecus_gelada	0.05	0.33	0.05	0.26	0.2	0.03	38	Caspar et al. 2022y	Caspar, K. R., Pallasdies, F., Mader, L., Sartorelli, H. & Begall, S. The evolution and biological correlates of hand preferences in anthropoid primates. eLife 11, e77875 (2022).	15.4	Gal‡n-Acedo, C., Arroyo-Rodr’guez, V., Andresen, E. & Arasa-Gisbert, R. Ecological traits of the worldÕs primates. Scientific Data 6, 55 (2019).	133.3	Melchionna, M. et al. Macroevolutionary trends of brain mass in Primates. Biological Journal of the Linnean Society 129, 14Ð25 (2020).	No	Caspar, K. R., Pallasdies, F., Mader, L., Sartorelli, H. & Begall, S. The evolution and biological correlates of hand preferences in anthropoid primates. eLife 11, e77875 (2022).	T	Gal‡n-Acedo, C., Arroyo-Rodr’guez, V., Andresen, E. & Arasa-Gisbert, R. Ecological traits of the worldÕs primates. Scientific Data 6, 55 (2019).	2.1	Powell, L. E., Isler, K. & Barton, R. A. Re-evaluating the link between brain size and behavioural ecology in primates. Proceedings of the Royal Society B: Biological Sciences 284, 20171765 (2017).	4.9	Powell, L. E., Isler, K. & Barton, R. A. Re-evaluating the link between brain size and behavioural ecology in primates. Proceedings of the Royal Society B: Biological Sciences 284, 20171765 (2017).	Group	Grabowski, M., Kopperud, B. T., Tsuboi, M. & Hansen, T. F. Both Diet and Sociality Affect Primate Brain-Size Evolution. Systematic Biology syac075 (2022) doi:10.1093/sysbio/syac075.	90	No	https://primate.wisc.edu/primate-info-net/pin-factsheets/pin-factsheet-gelada-baboon/	4	Plavcan, J. M., van Schaik, C. P. & Kappeler, P. M. Competition, coalitions and canine size in primates. Journal of human evolution 28, 245Ð276 (1995).	0	Reader, S. M., Hager, Y. & Laland, K. N. The evolution of primate general and cultural intelligence. Philosophical Transactions of the Royal Society B: Biological Sciences 366, 1017Ð1027 (2011).	0	Reader, S. M., Hager, Y. & Laland, K. N. The evolution of primate general and cultural intelligence. Philosophical Transactions of the Royal Society B: Biological Sciences 366, 1017Ð1027 (2011).	No	1.62	No	Gal‡n-Acedo, C., Arroyo-Rodr’guez, V., Andresen, E. & Arasa-Gisbert, R. Ecological traits of the worldÕs primates. Scientific Data 6, 55 (2019); computed as M/F
70	Trachypithecus_auratus	-0.26	1.02	0.36	0.98	0.03	0.01	8	Caspar et al. 2022z	Caspar, K. R., Pallasdies, F., Mader, L., Sartorelli, H. & Begall, S. The evolution and biological correlates of hand preferences in anthropoid primates. eLife 11, e77875 (2022).	7.1	Gal‡n-Acedo, C., Arroyo-Rodr’guez, V., Andresen, E. & Arasa-Gisbert, R. Ecological traits of the worldÕs primates. Scientific Data 6, 55 (2019).	62.6	Melchionna, M. et al. Macroevolutionary trends of brain mass in Primates. Biological Journal of the Linnean Society 129, 14Ð25 (2020).	No	Caspar, K. R., Pallasdies, F., Mader, L., Sartorelli, H. & Begall, S. The evolution and biological correlates of hand preferences in anthropoid primates. eLife 11, e77875 (2022).	AR	Gal‡n-Acedo, C., Arroyo-Rodr’guez, V., Andresen, E. & Arasa-Gisbert, R. Ecological traits of the worldÕs primates. Scientific Data 6, 55 (2019).	28.6	Powell, L. E., Isler, K. & Barton, R. A. Re-evaluating the link between brain size and behavioural ecology in primates. Proceedings of the Royal Society B: Biological Sciences 284, 20171765 (2017).	29.6	Powell, L. E., Isler, K. & Barton, R. A. Re-evaluating the link between brain size and behavioural ecology in primates. Proceedings of the Royal Society B: Biological Sciences 284, 20171765 (2017).	Group	Grabowski, M., Kopperud, B. T., Tsuboi, M. & Hansen, T. F. Both Diet and Sociality Affect Primate Brain-Size Evolution. Systematic Biology syac075 (2022) doi:10.1093/sysbio/syac075.	81.2	Yes		3	Plavcan, J. M., van Schaik, C. P. & Kappeler, P. M. Competition, coalitions and canine size in primates. Journal of human evolution 28, 245Ð276 (1995).	0	Reader, S. M., Hager, Y. & Laland, K. N. The evolution of primate general and cultural intelligence. Philosophical Transactions of the Royal Society B: Biological Sciences 366, 1017Ð1027 (2011).	0	Reader, S. M., Hager, Y. & Laland, K. N. The evolution of primate general and cultural intelligence. Philosophical Transactions of the Royal Society B: Biological Sciences 366, 1017Ð1027 (2011).	No	1.13	Yes
71	Trachypithecus_hatinhensis	-0.25	0.82	0.19	0.82	0.2	0.05	18	Cubi & Llorente, 2021b	Cub’, M. & Llorente, M. Hand preference for a bimanual coordinated task in captive hatinh langurs (Trachypithecus hatinhensis) and grey-shanked douc langurs (Pygathrix cinerea). Behavioural Processes 187, 104393 (2021).	7.4	Gal‡n-Acedo, C., Arroyo-Rodr’guez, V., Andresen, E. & Arasa-Gisbert, R. Ecological traits of the worldÕs primates. Scientific Data 6, 55 (2019).	81	Powell, L. E., Isler, K. & Barton, R. A. Re-evaluating the link between brain size and behavioural ecology in primates. Proceedings of the Royal Society B: Biological Sciences 284, 20171765 (2017).	No	Caspar, K. R., Pallasdies, F., Mader, L., Sartorelli, H. & Begall, S. The evolution and biological correlates of hand preferences in anthropoid primates. eLife 11, e77875 (2022).	BOTH	Gal‡n-Acedo, C., Arroyo-Rodr’guez, V., Andresen, E. & Arasa-Gisbert, R. Ecological traits of the worldÕs primates. Scientific Data 6, 55 (2019).	29	Nguyen Hai Ha. 2003, Dissertation. Gop Phan Nghien cuu thu linh truong va mot so dac diem sinh hoc, sinh thai hoc voov den Ha Tinh Trachypithecus francoisi hatinhensis Dao, 1970 o Vuon quoc gia Phong nha-Ke Bang (Vietnamese), 1-103, Hanoi National University. Hanoi.	29	Nguyen Hai Ha. 2003, Dissertation. Gop Phan Nghien cuu thu linh truong va mot so dac diem sinh hoc, sinh thai hoc voov den Ha Tinh Trachypithecus francoisi hatinhensis Dao, 1970 o Vuon quoc gia Phong nha-Ke Bang (Vietnamese), 1-103, Hanoi National University. Hanoi.	Group	Grabowski, M., Kopperud, B. T., Tsuboi, M. & Hansen, T. F. Both Diet and Sociality Affect Primate Brain-Size Evolution. Systematic Biology syac075 (2022) doi:10.1093/sysbio/syac075.	79	No	https://www.alltheworldsprimates.org	3	Plavcan, J. M., van Schaik, C. P. & Kappeler, P. M. Competition, coalitions and canine size in primates. Journal of human evolution 28, 245Ð276 (1995).	0		0		Yes	1.04	No	Gal‡n-Acedo, C., Arroyo-Rodr’guez, V., Andresen, E. & Arasa-Gisbert, R. Ecological traits of the worldÕs primates. Scientific Data 6, 55 (2019); computed as M/F
