# Supplementary material for: Bipedalism and brain expansion explain human handedness
Source: PLoS Biol. 2026 Apr 27;24(4):e3003771. doi: 10.1371/journal.pbio.3003771 (PMC13138751; doi:10.1371/journal.pbio.3003771)
Supplement: S2 Data — (XLSX) [file pbio.3003771.s011.xlsx]

## Sheet: Fig_2
Species	mhi	mabshi	bm	ecv	fruit	diet	imi	dim	tool	subs	soc_sys	cl	ext	soc_learn
Ateles_fusciceps	-0.0983373	0.80015	0.955688	2.05782	83	83	103	0.970524	0	0	3	2	0	0
Ateles_geoffroyi	0.0496111	0.811032	0.877371	2.02156	82.12	83.6533	105	0.975131	0	0	3	2	0	1
Ateles_hybridus	-0.377111	0.917222	0.934498	2.01111	94	94	105	0.916667	0	0	3	2	0	0
Cercocebus_torquatus	-0.000241453	0.640662	0.875061	2.02526	60	60	83	1.72182	0	1	3	4	0	1
Cercopithecus_diana	0.1785	0.7545	0.653213	1.79664	59	75	79	1.33333	0	0	3	3	0	1
Cercopithecus_neglectus	-0.302139	0.6475	0.758912	1.81935	50.8	58.3	82	1.77966	0	1	3	3	0	0
Gorilla_gorilla	0.173856	0.52033	2.08814	2.69056	47	50	116	2.23646	0	1	3	3	1	1
Homo_sapiens	0.760551	0.943228	1.76576	3.13001	41	96	72	1.14263	1	2	3	2	1	1
Hylobates_lar	0.0365204	0.595232	0.751279	2.00805	63.7	73.4	130	1.10448	0	0	2	1	0	0
Hylobates_moloch	-0.1155	0.798636	0.807535	1.97067	61	61	127	1.0528	0	0	2	1	0	0
Leontopithecus_chrysomelas	0.151167	0.514333	-0.236572	1.0732	35	99	86.9456	1.15888	0	0	2	2	0	0
Leontopithecus_chrysopygus	0.0388	0.349333	-0.211125	1.11528	73.4	83.5	86.7857	1.12406	0	0	2	2	0	0
Leontopithecus_rosalia	0.0218929	0.501786	-0.19382	1.10823	84	97.6	87	1.06592	0	0	2	2	0	0
Macaca_fascicularis	-0.0506667	0.695417	0.605305	1.80604	66.7	70.8	83.1	1.50621	1	1	3	4	1	1
Macaca_leonina	-0.21	0.49	0.826075	1.93247	65.9	77.6	90.9413	1.72008	0	1	3	4	1	1
Macaca_mulatta	-0.02	0.45	0.775246	1.94929	79	79	93	1.41498	0	1	3	4	1	1
Macaca_nemestrina	0.035069	0.526897	0.948902	2.02362	74.6	87.2	92	1.69954	0	1	3	4	1	1
Macaca_silenus	-0.0506	0.467143	0.875061	1.89209	61.9	61.9	91.3307	1.45902	0	0	3	4	1	1
Macaca_sylvanus	-0.017	0.701333	1.13033	1.96942	33	41.1	90.0277	1.45455	0	1	3	4	1	0
Macaca_tonkeana	-0.0571429	0.542857	1.07737	1.97216	74.7	84.8	93.36	1.65556	0	1	3	4	1	1
Mandrillus_sphinx	0.034	0.389375	1.37291	2.18718	88	93	95	2.6875	0	2	3	4	0	1
Nomascus_gabriellae	-0.139583	0.657	0.716003	2.07693	81.6	81.6	137	0.891735	0	0	2	1	0	0
Nomascus_leucogenys	-0.0632164	0.543561	0.812913	2.08624	30.4	30.9	121	0.969697	0	0	2	1	0	0
Nomascus_siki	-0.24	0.73	0.895975	2.08624	26	46	141	0.835443	0	0	2	1	0	0
Pan_paniscus	0.0471052	0.549739	1.59218	2.53312	49	51	102.2	1.35542	0	1	3	2	1	1
Pan_troglodytes	0.240634	0.616683	1.72997	2.56626	60.7	62.5	103	1.26582	1	1	3	2	1	1
Papio_anubis	0.108063	0.526854	1.22141	2.22381	46	47	97.4	1.72951	0	1	3	4	1	1
Papio_hamadryas	0.0656667	0.407917	1.1271	2.16486	45	45	93	1.70707	0	2	3	4	1	1
Pithecia_pithecia	-0.385	0.932857	0.245513	1.50866	95.3	98.3	75	1.22785	0	0	3	1	0	0
Pongo_sp.	-0.322259	0.558431	1.75549	2.5837	64.7	71.8	144	2.19047	1	0	0	3	1	1
Pygathrix_cinerea	0.165	0.499444	0.999131	1.86052	40	40	88.4136	1.36095	0	0	3	3	0	0
Rhinopithecus_roxellana	-0.31875	0.72875	1.16879	2.06271	14.57	15.07	92	1.5431	0	1	3	3	0	0
Saimiri_sciureus	-0.118889	0.757222	-0.0861861	1.38274	31	92.6	79.1	1.27248	0	0	3	3	1	1
Sapajus_apella	0.0246002	0.72383	0.478566	1.82367	50.9	89.5	81	1.52301	1	0	3	4	1	1
Sapajus_flavius	-0.346396	0.733321	0.40654	1.80382	53	74	80.5512	1.37209	1	0	3	4	1	1
Sapajus_xanthosternos	0.0866038	0.674947	0.458638	1.82014	38.3	74.4	77	1.44681	1	0	3	4	1	1
Semnopithecus_entellus	-0.183767	0.56	1.05843	1.97881	22.25	25.25	83	1.31446	0	2	3	4	1	1
Symphalangus_syndactylus	-0.0702232	0.472895	1.05308	2.09167	40.8	50.2	147	1.11215	0	0	2	1	0	0
Theropithecus_gelada	0.0525526	0.257368	1.18611	2.12493	2.1	4.9	90	1.62393	0	2	3	4	0	0
Trachypithecus_auratus	-0.256	0.98375	0.851258	1.79653	28.6	29.6	81.2228	1.13085	0	0	3	3	0	0
Trachypithecus_hatinhensis	-0.247778	0.816667	0.866287	1.90849	29	29	79	1.04167	0	1	3	3	0	0

## Sheet: Fig_3
references	species	mean_hi	sd_hi	st_err_hi	mean_abs_hi	sd_abs_hi	st_err_abs_hi	sample_size	body_mass	ecv	substrate	social_system_dgt	imi
Caspar et al. 2022a	Ateles_fusciceps	0.159432	0.809849	0.133138	0.763784	0.287241	0.0472222	37	9.03	114.24	AR	Group	103
Nelson & Boeving 2015	Ateles_fusciceps	-0.334444	0.932981	0.310994	0.936667	0.0963068	0.0321023	9	9.03	114.24	AR	Group	103
Nelson et al., 2015	Ateles_fusciceps	-0.12	0.78	0.247	0.7	0.3	0.095	10	9.03	114.24	AR	Group	103
Caspar et al. 2022b	Ateles_geoffroyi	-0.000777778	0.869351	0.289784	0.727778	0.399086	0.133029	9	7.54	105.09	AR	Group	105
Motes Rodrigo et al. 2018	Ateles_geoffroyi	0.1	0.935258	0.249958	0.894286	0.155599	0.0415855	14	7.54	105.09	AR	Group	105
Caspar et al. 2022c	Ateles_hybridus	-0.377111	0.878095	0.206969	0.917222	0.177459	0.0418276	18	8.6	102.59	AR	Group	105
Caspar et al. 2022d	Cercocebus_torquatus	-0.178944	0.82626	0.194751	0.790556	0.233527	0.0550429	18	7.5	105.99	BOTH	Group	83
Maille et al. 2013a	Cercocebus_torquatus	0.178462	0.612425	0.169856	0.490769	0.38554	0.10693	13	7.5	105.99	BOTH	Group	83
Caspar et al. 2022e	Cercopithecus_diana	0.1785	0.813017	0.181796	0.7545	0.308314	0.0689411	20	4.5	62.61	AR	Group	79
Caspar et al. 2022f	Cercopithecus_neglectus	-0.0439167	0.651607	0.188103	0.523333	0.358414	0.103465	12	5.74	65.97	BOTH	Group	82
Maille et al. 2013b	Cercopithecus_neglectus	-0.4425	0.642525	0.185481	0.719167	0.249452	0.0720107	12	5.74	65.97	BOTH	Group	82
Schweitzer et al., 2007	Cercopithecus_neglectus	-0.42	0.63	0.182	0.7	0.25	0.072	12	5.74	65.97	BOTH	Group	82
Hopkins et al., 2003a	Gorilla_gorilla	0.1	0.6	0.108	0.5	0.33	0.059	31	122.5	490.41	BOTH	Group	116
Hopkins et al., 2011a	Gorilla_gorilla	0.247712	0.580308	0.0665659	0.54066	0.320508	0.0367648	76	122.5	490.41	BOTH	Group	116
Cochet & Vauclair, 2012	Homo_sapiens	0.760551	0.588179	0.0521924	0.943228	0.179562	0.0159336	127	58.3125	1349	T	Group	72
Caspar et al. 2022g	Hylobates_lar	-0.0593125	0.740284	0.185071	0.635625	0.349952	0.0874879	16	5.64	101.87	AR	Pair	130
Caspar et al., 2018a	Hylobates_lar	0.131	0.753719	0.43516	0.535667	0.40426	0.2334	3	5.64	101.87	AR	Pair	130
Morino et al. 2017a	Hylobates_lar	0.131667	0.649413	0.265122	0.588728	0.164504	0.0671584	6	5.64	101.87	AR	Pair	130
Spoelstra 2021	Hylobates_lar	-0.0572727	0.692591	0.208824	0.620909	0.243329	0.0733665	11	5.64	101.87	AR	Pair	130
Caspar et al. 2022h	Hylobates_moloch	-0.1155	0.869699	0.18542	0.798636	0.318842	0.0679773	22	6.42	93.469	AR	Pair	127
Caspar et al. 2022i	Leontopithecus_chrysomelas	0.151167	0.589867	0.107694	0.514333	0.313068	0.0571581	30	0.58	11.836	AR	Pair	86.9456
Caspar et al. 2022j	Leontopithecus_chrysopygus	0.0388	0.450626	0.116351	0.349333	0.270092	0.0697374	15	0.615	13.04	AR	Pair	86.7857
Caspar et al. 2022k	Leontopithecus_rosalia	0.0218929	0.606089	0.11454	0.501786	0.32585	0.0615798	28	0.64	12.83	AR	Pair	87
Caspar et al. 2022l	Macaca_fascicularis	0.0236667	0.72882	0.210392	0.640833	0.290813	0.0839504	12	4.03	63.98	BOTH	Group	83.1
Chatagny et al., 2013	Macaca_fascicularis	-0.125	0.848107	0.299851	0.75	0.30706	0.108562	8	4.03	63.98	BOTH	Group	83.1
Zhao et al., 2016	Macaca_leonina	-0.21	0.54	0.18	0.49	0.27	0.09	9	6.7	85.6	BOTH	Group	90.9413
Nelson et al., 2011	Macaca_mulatta	-0.02	0.57	0.143	0.45	0.33	0.083	16	5.96	88.98	BOTH	Group	93
Caspar et al. 2022m	Macaca_nemestrina	0.035069	0.634741	0.117868	0.526897	0.341395	0.0633955	29	8.89	105.59	BOTH	Group	92
Caspar et al. 2022n	Macaca_silenus	-0.0506	0.559494	0.0945717	0.467143	0.301707	0.0509977	35	7.5	78	AR	Group	91.3307
Caspar et al. 2022o	Macaca_sylvanus	-0.141	0.692617	0.178833	0.626667	0.28417	0.0733723	15	13.5	93.2	BOTH	Group	90.0277
Regaiolli et al., 2018	Macaca_sylvanus	0.418333	0.772436	0.315345	0.755	0.350186	0.142963	6	13.5	93.2	BOTH	Group	90.0277
Schmitt et al., 2008	Macaca_sylvanus	-0.328333	0.823908	0.475683	0.722333	0.240583	0.138901	3	13.5	93.2	BOTH	Group	90.0277
Canteloup et al., 2013	Macaca_tonkeana	-0.0571429	0.66531	0.177812	0.542857	0.358875	0.0959134	14	11.95	93.791	BOTH	Group	93.36
Caspar et al. 2022p	Mandrillus_sphinx	0.034	0.495718	0.0876314	0.389375	0.301373	0.0532756	32	23.6	153.88	T	Group	95
Caspar et al. 2022q	Nomascus_gabriellae	-0.309167	0.536497	0.219024	0.465	0.378616	0.154569	6	5.2	119.38	AR	Pair	137
Caspar et al., 2018b	Nomascus_gabriellae	0.03	0.990329	0.495164	0.849	0.144511	0.0722553	4	5.2	119.38	AR	Pair	137
Caspar et al. 2022r	Nomascus_leucogenys	0.0504286	0.758776	0.286791	0.621429	0.356437	0.134721	7	6.5	121.967	AR	Pair	121
Caspar et al., 2018c	Nomascus_leucogenys	-0.205744	0.731621	0.243874	0.615811	0.395304	0.131768	9	6.5	121.967	AR	Pair	121
Fan et al., 2017	Nomascus_leucogenys	-0.0343333	0.551674	0.183891	0.393444	0.362659	0.120886	9	6.5	121.967	AR	Pair	121
Caspar et al., 2018d	Nomascus_siki	-0.24	0.93	0.465	0.73	0.47	0.235	4	7.87	121.967	AR	Pair	141
Chapelain & Hogervorst, 2009	Pan_paniscus	0.05	0.66	0.123	0.57	0.31	0.058	29	39.1	341.29	BOTH	Group	102.2
Hopkins et al., 2011b	Pan_paniscus	0.0442104	0.608076	0.0559779	0.529478	0.298302	0.0274609	118	39.1	341.29	BOTH	Group	102.2
Hopkins et al., 2011c	Pan_troglodytes	0.132536	0.573533	0.0247729	0.506733	0.2988	0.0129062	536	53.7	368.35	BOTH	Group	103
Llorente et al., 2009	Pan_troglodytes	0.37	0.8	0.214	0.8	0.22	0.059	14	53.7	368.35	BOTH	Group	103
Padrell et al., 2019	Pan_troglodytes	0.35	0.79	0.211	0.81	0.22	0.059	14	53.7	368.35	BOTH	Group	103
Phillips & Hopkins, 2007a	Pan_troglodytes	0.11	0.45	0.113	0.35	0.29	0.073	16	53.7	368.35	BOTH	Group	103
Vauclair et al. 2005	Papio_anubis	0.108063	0.598588	0.0653114	0.526854	0.298676	0.0325882	84	16.65	167.42	BOTH	Group	97.4
Caspar et al. 2022s	Papio_hamadryas	0.0656667	0.508842	0.103867	0.407917	0.300333	0.0613052	24	13.4	146.17	T	Group	93
Caspar et al. 2022t	Pithecia_pithecia	-0.385	0.92378	0.349156	0.932857	0.0925048	0.0349635	7	1.76	32.26	AR	Group	75
Hopkins et al., 2003b	Pongo_sp.	-0.42	0.77	0.177	0.63	0.6	0.138	19	56.95	383.44	AR	Solitary	144
Hopkins et al., 2011d	Pongo_sp.	-0.224518	0.534323	0.0779391	0.486862	0.307927	0.0449157	47	56.95	383.44	AR	Solitary	144
Cubi & Llorente, 2021a	Pygathrix_cinerea	0.165	0.611433	0.144116	0.499444	0.372234	0.0877365	18	9.98	72.53	AR	Group	88.4136
Zhao et al., 2012	Rhinopithecus_roxellana	-0.31875	0.717291	0.146417	0.72875	0.257603	0.052583	24	14.75	115.535	BOTH	Group	92
Meguerditchian et al., 2012	Saimiri_sciureus	-0.118889	0.805729	0.134288	0.757222	0.271973	0.0453288	36	0.82	24.14	AR	Group	79.1
de Andrade & de Sousa, 2018a	Sapajus_apella	-0.170106	0.703179	0.20299	0.606042	0.354049	0.102205	12	3.01	66.63	AR	Group	81
Lilak & Phillips, 2008	Sapajus_apella	-0.1	0.73	0.22	0.67	0.24	0.072	11	3.01	66.63	AR	Group	81
Phillips & Hopkins, 2007b	Sapajus_apella	-0.02	0.85	0.256	0.75	0.27	0.081	11	3.01	66.63	AR	Group	81
Phillips & Sherwood, 2005	Sapajus_apella	-0.07	0.82	0.31	0.7	0.33	0.125	7	3.01	66.63	AR	Group	81
Phillips & Sherwood, 2007	Sapajus_apella	0.1	0.83	0.23	0.76	0.26	0.072	13	3.01	66.63	AR	Group	81
Phillips, Sherwood & Lilak, 2007	Sapajus_apella	0.102308	0.827528	0.229515	0.760769	0.262947	0.0729283	13	3.01	66.63	AR	Group	81
Spinozzi et al., 1998	Sapajus_apella	0.33	0.78	0.153	0.82	0.18	0.035	26	3.01	66.63	AR	Group	81
Caspar et al. 2022u	Sapajus_flavius	-0.649	0.60795	0.351	0.683333	0.548483	0.316667	3	2.55	63.653	AR	Group	80.5512
de Andrade & de Sousa, 2018b	Sapajus_flavius	-0.0437924	0.87629	0.206544	0.783308	0.346774	0.0817353	18	2.55	63.653	AR	Group	80.5512
Caspar et al. 2022v	Sapajus_xanthosternos	0.048	0.730143	0.182536	0.6425	0.307929	0.0769821	16	2.875	66.09	AR	Group	77
de Andrade & de Sousa, 2018c	Sapajus_xanthosternos	0.125208	0.778095	0.183399	0.707395	0.303626	0.0715652	18	2.875	66.09	AR	Group	77
Caspar et al. 2022w	Semnopithecus_entellus	-0.183767	0.611076	0.111567	0.56	0.288301	0.0526362	30	11.44	95.237	T	Group	83
Caspar et al. 2022x	Symphalangus_syndactylus	0.0939286	0.683064	0.182557	0.567143	0.359303	0.0960279	14	11.3	123.5	AR	Pair	147
Morino et al. 2017b	Symphalangus_syndactylus	-0.234375	0.467304	0.116826	0.378647	0.352141	0.0880353	16	11.3	123.5	AR	Pair	147
Caspar et al. 2022y	Theropithecus_gelada	0.0525526	0.32577	0.0528469	0.257368	0.201906	0.0327534	38	15.35	133.33	T	Group	90
Caspar et al. 2022z	Trachypithecus_auratus	-0.256	1.01676	0.359478	0.98375	0.0329231	0.0116401	8	7.1	62.594	AR	Group	81.2228
Cubi & Llorente, 2021b	Trachypithecus_hatinhensis	-0.247778	0.824226	0.194272	0.816667	0.195388	0.0460534	18	7.35	81	BOTH	Group	79

## Sheet: Fig_5
references	species	category	mean_hi	sd_hi	st_err_hi	mean_abs_hi	sd_abs_hi	st_err_abs_hi	sample_size	body_mass	ecv	substrate	social_system_dgt
Caspar et al. 2022a	Ateles_fusciceps	Platyrrhini	0.159432	0.809849	0.133138	0.763784	0.287241	0.0472222	37	9.03	114.24	AR	Group
Nelson & Boeving 2015	Ateles_fusciceps	Platyrrhini	-0.334444	0.932981	0.310994	0.936667	0.0963068	0.0321023	9	9.03	114.24	AR	Group
Nelson et al., 2015	Ateles_fusciceps	Platyrrhini	-0.12	0.78	0.247	0.7	0.3	0.095	10	9.03	114.24	AR	Group
Caspar et al. 2022b	Ateles_geoffroyi	Platyrrhini	-0.000777778	0.869351	0.289784	0.727778	0.399086	0.133029	9	7.54	105.09	AR	Group
Motes Rodrigo et al. 2018	Ateles_geoffroyi	Platyrrhini	0.1	0.935258	0.249958	0.894286	0.155599	0.0415855	14	7.54	105.09	AR	Group
Caspar et al. 2022c	Ateles_hybridus	Platyrrhini	-0.377111	0.878095	0.206969	0.917222	0.177459	0.0418276	18	8.6	102.59	AR	Group
Caspar et al. 2022d	Cercocebus_torquatus	Cercopithecidae	-0.178944	0.82626	0.194751	0.790556	0.233527	0.0550429	18	7.5	105.99	BOTH	Group
Maille et al. 2013a	Cercocebus_torquatus	Cercopithecidae	0.178462	0.612425	0.169856	0.490769	0.38554	0.10693	13	7.5	105.99	BOTH	Group
Caspar et al. 2022e	Cercopithecus_diana	Cercopithecidae	0.1785	0.813017	0.181796	0.7545	0.308314	0.0689411	20	4.5	62.61	AR	Group
Caspar et al. 2022f	Cercopithecus_neglectus	Cercopithecidae	-0.0439167	0.651607	0.188103	0.523333	0.358414	0.103465	12	5.74	65.97	BOTH	Group
Maille et al. 2013b	Cercopithecus_neglectus	Cercopithecidae	-0.4425	0.642525	0.185481	0.719167	0.249452	0.0720107	12	5.74	65.97	BOTH	Group
Schweitzer et al., 2007	Cercopithecus_neglectus	Cercopithecidae	-0.42	0.63	0.182	0.7	0.25	0.072	12	5.74	65.97	BOTH	Group
Hopkins et al., 2003a	Gorilla_gorilla	Hominoidea	0.1	0.6	0.108	0.5	0.33	0.059	31	122.5	490.41	BOTH	Group
Hopkins et al., 2011a	Gorilla_gorilla	Hominoidea	0.247712	0.580308	0.0665659	0.54066	0.320508	0.0367648	76	122.5	490.41	BOTH	Group
Cochet & Vauclair, 2012	Homo_sapiens	Homo sapiens	0.760551	0.588179	0.0521924	0.943228	0.179562	0.0159336	127	58.3125	1349	T	Group
Caspar et al. 2022g	Hylobates_lar	Hominoidea	-0.0593125	0.740284	0.185071	0.635625	0.349952	0.0874879	16	5.64	101.87	AR	Pair
Caspar et al., 2018a	Hylobates_lar	Hominoidea	0.131	0.753719	0.43516	0.535667	0.40426	0.2334	3	5.64	101.87	AR	Pair
Morino et al. 2017a	Hylobates_lar	Hominoidea	0.131667	0.649413	0.265122	0.588728	0.164504	0.0671584	6	5.64	101.87	AR	Pair
Spoelstra 2021	Hylobates_lar	Hominoidea	-0.0572727	0.692591	0.208824	0.620909	0.243329	0.0733665	11	5.64	101.87	AR	Pair
Caspar et al. 2022h	Hylobates_moloch	Hominoidea	-0.1155	0.869699	0.18542	0.798636	0.318842	0.0679773	22	6.42	93.469	AR	Pair
Caspar et al. 2022i	Leontopithecus_chrysomelas	Platyrrhini	0.151167	0.589867	0.107694	0.514333	0.313068	0.0571581	30	0.58	11.836	AR	Pair
Caspar et al. 2022j	Leontopithecus_chrysopygus	Platyrrhini	0.0388	0.450626	0.116351	0.349333	0.270092	0.0697374	15	0.615	13.04	AR	Pair
Caspar et al. 2022k	Leontopithecus_rosalia	Platyrrhini	0.0218929	0.606089	0.11454	0.501786	0.32585	0.0615798	28	0.64	12.83	AR	Pair
Caspar et al. 2022l	Macaca_fascicularis	Cercopithecidae	0.0236667	0.72882	0.210392	0.640833	0.290813	0.0839504	12	4.03	63.98	BOTH	Group
Chatagny et al., 2013	Macaca_fascicularis	Cercopithecidae	-0.125	0.848107	0.299851	0.75	0.30706	0.108562	8	4.03	63.98	BOTH	Group
Zhao et al., 2016	Macaca_leonina	Cercopithecidae	-0.21	0.54	0.18	0.49	0.27	0.09	9	6.7	85.6	BOTH	Group
Nelson et al., 2011	Macaca_mulatta	Cercopithecidae	-0.02	0.57	0.143	0.45	0.33	0.083	16	5.96	88.98	BOTH	Group
Caspar et al. 2022m	Macaca_nemestrina	Cercopithecidae	0.035069	0.634741	0.117868	0.526897	0.341395	0.0633955	29	8.89	105.59	BOTH	Group
Caspar et al. 2022n	Macaca_silenus	Cercopithecidae	-0.0506	0.559494	0.0945717	0.467143	0.301707	0.0509977	35	7.5	78	AR	Group
Caspar et al. 2022o	Macaca_sylvanus	Cercopithecidae	-0.141	0.692617	0.178833	0.626667	0.28417	0.0733723	15	13.5	93.2	BOTH	Group
Regaiolli et al., 2018	Macaca_sylvanus	Cercopithecidae	0.418333	0.772436	0.315345	0.755	0.350186	0.142963	6	13.5	93.2	BOTH	Group
Schmitt et al., 2008	Macaca_sylvanus	Cercopithecidae	-0.328333	0.823908	0.475683	0.722333	0.240583	0.138901	3	13.5	93.2	BOTH	Group
Canteloup et al., 2013	Macaca_tonkeana	Cercopithecidae	-0.0571429	0.66531	0.177812	0.542857	0.358875	0.0959134	14	11.95	93.791	BOTH	Group
Caspar et al. 2022p	Mandrillus_sphinx	Cercopithecidae	0.034	0.495718	0.0876314	0.389375	0.301373	0.0532756	32	23.6	153.88	T	Group
Caspar et al. 2022q	Nomascus_gabriellae	Hominoidea	-0.309167	0.536497	0.219024	0.465	0.378616	0.154569	6	5.2	119.38	AR	Pair
Caspar et al., 2018b	Nomascus_gabriellae	Hominoidea	0.03	0.990329	0.495164	0.849	0.144511	0.0722553	4	5.2	119.38	AR	Pair
Caspar et al. 2022r	Nomascus_leucogenys	Hominoidea	0.0504286	0.758776	0.286791	0.621429	0.356437	0.134721	7	6.5	121.967	AR	Pair
Caspar et al., 2018c	Nomascus_leucogenys	Hominoidea	-0.205744	0.731621	0.243874	0.615811	0.395304	0.131768	9	6.5	121.967	AR	Pair
Fan et al., 2017	Nomascus_leucogenys	Hominoidea	-0.0343333	0.551674	0.183891	0.393444	0.362659	0.120886	9	6.5	121.967	AR	Pair
Caspar et al., 2018d	Nomascus_siki	Hominoidea	-0.24	0.93	0.465	0.73	0.47	0.235	4	7.87	121.967	AR	Pair
Chapelain & Hogervorst, 2009	Pan_paniscus	Hominoidea	0.05	0.66	0.123	0.57	0.31	0.058	29	39.1	341.29	BOTH	Group
Hopkins et al., 2011b	Pan_paniscus	Hominoidea	0.0442104	0.608076	0.0559779	0.529478	0.298302	0.0274609	118	39.1	341.29	BOTH	Group
Hopkins et al., 2011c	Pan_troglodytes	Hominoidea	0.132536	0.573533	0.0247729	0.506733	0.2988	0.0129062	536	53.7	368.35	BOTH	Group
Llorente et al., 2009	Pan_troglodytes	Hominoidea	0.37	0.8	0.214	0.8	0.22	0.059	14	53.7	368.35	BOTH	Group
Padrell et al., 2019	Pan_troglodytes	Hominoidea	0.35	0.79	0.211	0.81	0.22	0.059	14	53.7	368.35	BOTH	Group
Phillips & Hopkins, 2007a	Pan_troglodytes	Hominoidea	0.11	0.45	0.113	0.35	0.29	0.073	16	53.7	368.35	BOTH	Group
Vauclair et al. 2005	Papio_anubis	Cercopithecidae	0.108063	0.598588	0.0653114	0.526854	0.298676	0.0325882	84	16.65	167.42	BOTH	Group
Caspar et al. 2022s	Papio_hamadryas	Cercopithecidae	0.0656667	0.508842	0.103867	0.407917	0.300333	0.0613052	24	13.4	146.17	T	Group
Caspar et al. 2022t	Pithecia_pithecia	Platyrrhini	-0.385	0.92378	0.349156	0.932857	0.0925048	0.0349635	7	1.76	32.26	AR	Group
Hopkins et al., 2003b	Pongo_sp.	Hominoidea	-0.42	0.77	0.177	0.63	0.6	0.138	19	56.95	383.44	AR	Solitary
Hopkins et al., 2011d	Pongo_sp.	Hominoidea	-0.224518	0.534323	0.0779391	0.486862	0.307927	0.0449157	47	56.95	383.44	AR	Solitary
Cubi & Llorente, 2021a	Pygathrix_cinerea	Cercopithecidae	0.165	0.611433	0.144116	0.499444	0.372234	0.0877365	18	9.98	72.53	AR	Group
Zhao et al., 2012	Rhinopithecus_roxellana	Cercopithecidae	-0.31875	0.717291	0.146417	0.72875	0.257603	0.052583	24	14.75	115.535	BOTH	Group
Meguerditchian et al., 2012	Saimiri_sciureus	Platyrrhini	-0.118889	0.805729	0.134288	0.757222	0.271973	0.0453288	36	0.82	24.14	AR	Group
de Andrade & de Sousa, 2018a	Sapajus_apella	Platyrrhini	-0.170106	0.703179	0.20299	0.606042	0.354049	0.102205	12	3.01	66.63	AR	Group
Lilak & Phillips, 2008	Sapajus_apella	Platyrrhini	-0.1	0.73	0.22	0.67	0.24	0.072	11	3.01	66.63	AR	Group
Phillips & Hopkins, 2007b	Sapajus_apella	Platyrrhini	-0.02	0.85	0.256	0.75	0.27	0.081	11	3.01	66.63	AR	Group
Phillips & Sherwood, 2005	Sapajus_apella	Platyrrhini	-0.07	0.82	0.31	0.7	0.33	0.125	7	3.01	66.63	AR	Group
Phillips & Sherwood, 2007	Sapajus_apella	Platyrrhini	0.1	0.83	0.23	0.76	0.26	0.072	13	3.01	66.63	AR	Group
Phillips, Sherwood & Lilak, 2007	Sapajus_apella	Platyrrhini	0.102308	0.827528	0.229515	0.760769	0.262947	0.0729283	13	3.01	66.63	AR	Group
Spinozzi et al., 1998	Sapajus_apella	Platyrrhini	0.33	0.78	0.153	0.82	0.18	0.035	26	3.01	66.63	AR	Group
Caspar et al. 2022u	Sapajus_flavius	Platyrrhini	-0.649	0.60795	0.351	0.683333	0.548483	0.316667	3	2.55	63.653	AR	Group
de Andrade & de Sousa, 2018b	Sapajus_flavius	Platyrrhini	-0.0437924	0.87629	0.206544	0.783308	0.346774	0.0817353	18	2.55	63.653	AR	Group
Caspar et al. 2022v	Sapajus_xanthosternos	Platyrrhini	0.048	0.730143	0.182536	0.6425	0.307929	0.0769821	16	2.875	66.09	AR	Group
de Andrade & de Sousa, 2018c	Sapajus_xanthosternos	Platyrrhini	0.125208	0.778095	0.183399	0.707395	0.303626	0.0715652	18	2.875	66.09	AR	Group
Caspar et al. 2022w	Semnopithecus_entellus	Cercopithecidae	-0.183767	0.611076	0.111567	0.56	0.288301	0.0526362	30	11.44	95.237	T	Group
Caspar et al. 2022x	Symphalangus_syndactylus	Hominoidea	0.0939286	0.683064	0.182557	0.567143	0.359303	0.0960279	14	11.3	123.5	AR	Pair
Morino et al. 2017b	Symphalangus_syndactylus	Hominoidea	-0.234375	0.467304	0.116826	0.378647	0.352141	0.0880353	16	11.3	123.5	AR	Pair
Caspar et al. 2022y	Theropithecus_gelada	Cercopithecidae	0.0525526	0.32577	0.0528469	0.257368	0.201906	0.0327534	38	15.35	133.33	T	Group
Caspar et al. 2022z	Trachypithecus_auratus	Cercopithecidae	-0.256	1.01676	0.359478	0.98375	0.0329231	0.0116401	8	7.1	62.594	AR	Group
Cubi & Llorente, 2021b	Trachypithecus_hatinhensis	Cercopithecidae	-0.247778	0.824226	0.194272	0.816667	0.195388	0.0460534	18	7.35	81	BOTH	Group
NA	Ar_ramidus	Hominoidea	0.16	NA	NA	0.73	NA	NA	NA	42.9	325	T	Group
NA	Au_afarensis	Hominoidea	0.32	NA	NA	0.64	NA	NA	NA	43.25	420.5	T	Group
NA	H_erectus	Hominoidea	0.54	NA	NA	0.76	NA	NA	NA	58.5802	1004.94	T	Group
NA	H_ergaster	Hominoidea	0.5	NA	NA	0.74	NA	NA	NA	62.4469	858.692	T	Group
NA	H_floresiensis	Hominoidea	0.28	NA	NA	0.61	NA	NA	NA	34.1	426	T	Group
NA	H_neanderthalensis	Hominoidea	0.64	NA	NA	0.81	NA	NA	NA	69.8999	1379.17	T	Group

## Sheet: Fig_S1
Study	n	MHI	CI_low	CI_high
Caspar et al. 2022a	37	0.159432	-0.101514	0.420379
Nelson & Boeving 2015	9	-0.334444	-0.943981	0.275092
Nelson et al., 2015	10	-0.12	-0.604111	0.364111
Caspar et al. 2022b	9	-0.000777778	-0.568743	0.567188
Motes Rodrigo et al. 2018	14	0.1	-0.389909	0.589909
Caspar et al. 2022c	18	-0.377111	-0.782763	0.0285405
Caspar et al. 2022d	18	-0.178944	-0.56065	0.202761
Maille et al. 2013a	13	0.178462	-0.15445	0.511373
Caspar et al. 2022e	20	0.1785	-0.177814	0.534814
Caspar et al. 2022f	12	-0.0439167	-0.412591	0.324758
Maille et al. 2013b	12	-0.4425	-0.806036	-0.0789638
Schweitzer et al., 2007	12	-0.42	-0.776713	-0.0632866
Hopkins et al., 2003a	31	0.1	-0.111676	0.311676
Hopkins et al., 2011a	76	0.247712	0.117245	0.378179
Cochet & Vauclair, 2012	127	0.760551	0.658256	0.862846
Caspar et al. 2022g	16	-0.0593125	-0.422045	0.30342
Caspar et al., 2018a	3	0.131	-0.721898	0.983898
Morino et al. 2017a	6	0.131667	-0.387962	0.651295
Spoelstra 2021	11	-0.0572727	-0.46656	0.352015
Caspar et al. 2022h	22	-0.1155	-0.478917	0.247917
Caspar et al. 2022i	30	0.151167	-0.0599105	0.362244
Caspar et al. 2022j	15	0.0388	-0.189244	0.266844
Caspar et al. 2022k	28	0.0218929	-0.202602	0.246387
Caspar et al. 2022l	12	0.0236667	-0.388694	0.436028
Chatagny et al., 2013	8	-0.125	-0.712697	0.462697
Zhao et al., 2016	9	-0.21	-0.562794	0.142794
Nelson et al., 2011	16	-0.02	-0.300275	0.260275
Caspar et al. 2022m	29	0.035069	-0.195949	0.266087
Caspar et al. 2022n	35	-0.0506	-0.235957	0.134757
Caspar et al. 2022o	15	-0.141	-0.491506	0.209506
Regaiolli et al., 2018	6	0.418333	-0.199732	1.0364
Schmitt et al., 2008	3	-0.328333	-1.26066	0.603989
Canteloup et al., 2013	14	-0.0571429	-0.405647	0.291361
Caspar et al. 2022p	32	0.034	-0.137754	0.205754
Caspar et al. 2022q	6	-0.309167	-0.738446	0.120113
Caspar et al., 2018b	4	0.03	-0.940504	1.0005
Caspar et al. 2022r	7	0.0504286	-0.511671	0.612528
Caspar et al., 2018c	9	-0.205744	-0.683728	0.272239
Fan et al., 2017	9	-0.0343333	-0.394753	0.326087
Caspar et al., 2018d	4	-0.24	-1.15138	0.671383
Chapelain & Hogervorst, 2009	29	0.05	-0.191076	0.291076
Hopkins et al., 2011b	118	0.0442104	-0.0655043	0.153925
Hopkins et al., 2011c	536	0.132536	0.0839817	0.18109
Llorente et al., 2009	14	0.37	-0.0494323	0.789432
Padrell et al., 2019	14	0.35	-0.0635524	0.763552
Phillips & Hopkins, 2007a	16	0.11	-0.111476	0.331476
Vauclair et al. 2005	84	0.108063	-0.0199446	0.236071
Caspar et al. 2022s	24	0.0656667	-0.137909	0.269242
Caspar et al. 2022t	7	-0.385	-1.06933	0.299333
Hopkins et al., 2003b	19	-0.42	-0.766914	-0.0730864
Hopkins et al., 2011d	47	-0.224518	-0.377276	-0.0717606
Cubi & Llorente, 2021a	18	0.165	-0.117462	0.447462
Zhao et al., 2012	24	-0.31875	-0.605721	-0.0317789
Meguerditchian et al., 2012	36	-0.118889	-0.382089	0.144311
de Andrade & de Sousa, 2018a	12	-0.170106	-0.56796	0.227747
Lilak & Phillips, 2008	11	-0.1	-0.531192	0.331192
Phillips & Hopkins, 2007b	11	-0.02	-0.521751	0.481751
Phillips & Sherwood, 2005	7	-0.07	-0.677589	0.537589
Phillips & Sherwood, 2007	13	0.1	-0.350792	0.550792
Phillips, Sherwood & Lilak, 2007	13	0.102308	-0.347533	0.552149
Spinozzi et al., 1998	26	0.33	0.0301255	0.629874
Caspar et al. 2022u	3	-0.649	-1.33695	0.0389474
de Andrade & de Sousa, 2018b	18	-0.0437924	-0.44861	0.361026
Caspar et al. 2022v	16	0.048	-0.309763	0.405763
de Andrade & de Sousa, 2018c	18	0.125208	-0.234248	0.484663
Caspar et al. 2022w	30	-0.183767	-0.402433	0.0348999
Caspar et al. 2022x	14	0.0939286	-0.263876	0.451733
Morino et al. 2017b	16	-0.234375	-0.46335	-0.00540031
Caspar et al. 2022y	38	0.0525526	-0.0510253	0.156131
Caspar et al. 2022z	8	-0.256	-0.960563	0.448563
Cubi & Llorente, 2021b	18	-0.247778	-0.628544	0.132988

## Sheet: Fig_S2
Study	n	MABSHI	CI_low	CI_high
Caspar et al. 2022a	37	0.763784	0.67123	0.856338
Nelson & Boeving 2015	9	0.936667	0.873747	0.999586
Nelson et al., 2015	10	0.7	0.513803	0.886197
Caspar et al. 2022b	9	0.727778	0.467047	0.988509
Motes Rodrigo et al. 2018	14	0.894286	0.81278	0.975792
Caspar et al. 2022c	18	0.917222	0.835242	0.999203
Caspar et al. 2022d	18	0.790556	0.682673	0.898438
Maille et al. 2013a	13	0.490769	0.281191	0.700347
Caspar et al. 2022e	20	0.7545	0.619378	0.889622
Caspar et al. 2022f	12	0.523333	0.320545	0.726121
Maille et al. 2013b	12	0.719167	0.578028	0.860305
Schweitzer et al., 2007	12	0.7	0.558883	0.841117
Hopkins et al., 2003a	31	0.5	0.384362	0.615638
Hopkins et al., 2011a	76	0.54066	0.468603	0.612718
Cochet & Vauclair, 2012	127	0.943228	0.911999	0.974458
Caspar et al. 2022g	16	0.635625	0.464152	0.807098
Caspar et al., 2018a	3	0.535667	0.0782116	0.993122
Morino et al. 2017a	6	0.588728	0.4571	0.720356
Spoelstra 2021	11	0.620909	0.477113	0.764705
Caspar et al. 2022h	22	0.798636	0.665403	0.931869
Caspar et al. 2022i	30	0.514333	0.402305	0.626361
Caspar et al. 2022j	15	0.349333	0.212651	0.486016
Caspar et al. 2022k	28	0.501786	0.381091	0.62248
Caspar et al. 2022l	12	0.640833	0.476294	0.805373
Chatagny et al., 2013	8	0.75	0.537222	0.962778
Zhao et al., 2016	9	0.49	0.313603	0.666397
Nelson et al., 2011	16	0.45	0.287323	0.612677
Caspar et al. 2022m	29	0.526897	0.402644	0.651149
Caspar et al. 2022n	35	0.467143	0.367189	0.567097
Caspar et al. 2022o	15	0.626667	0.48286	0.770474
Regaiolli et al., 2018	6	0.755	0.474798	1.0352
Schmitt et al., 2008	3	0.722333	0.450093	0.994574
Canteloup et al., 2013	14	0.542857	0.35487	0.730844
Caspar et al. 2022p	32	0.389375	0.284957	0.493793
Caspar et al. 2022q	6	0.465	0.16205	0.76795
Caspar et al., 2018b	4	0.849	0.707382	0.990618
Caspar et al. 2022r	7	0.621429	0.357381	0.885476
Caspar et al., 2018c	9	0.615811	0.357551	0.874072
Fan et al., 2017	9	0.393444	0.156512	0.630377
Caspar et al., 2018d	4	0.73	0.269408	1.19059
Chapelain & Hogervorst, 2009	29	0.57	0.456322	0.683678
Hopkins et al., 2011b	118	0.529478	0.475656	0.583301
Hopkins et al., 2011c	536	0.506733	0.481437	0.532028
Llorente et al., 2009	14	0.8	0.684362	0.915638
Padrell et al., 2019	14	0.81	0.694362	0.925638
Phillips & Hopkins, 2007a	16	0.35	0.206923	0.493077
Vauclair et al. 2005	84	0.526854	0.462982	0.590726
Caspar et al. 2022s	24	0.407917	0.287761	0.528073
Caspar et al. 2022t	7	0.932857	0.86433	1.00138
Hopkins et al., 2003b	19	0.63	0.359525	0.900475
Hopkins et al., 2011d	47	0.486862	0.398828	0.574895
Cubi & Llorente, 2021a	18	0.499444	0.327484	0.671405
Zhao et al., 2012	24	0.72875	0.625689	0.831811
Meguerditchian et al., 2012	36	0.757222	0.668379	0.846065
de Andrade & de Sousa, 2018a	12	0.606042	0.405724	0.80636
Lilak & Phillips, 2008	11	0.67	0.528883	0.811117
Phillips & Hopkins, 2007b	11	0.75	0.591243	0.908757
Phillips & Sherwood, 2005	7	0.7	0.455005	0.944995
Phillips & Sherwood, 2007	13	0.76	0.618883	0.901117
Phillips, Sherwood & Lilak, 2007	13	0.760769	0.617832	0.903706
Spinozzi et al., 1998	26	0.82	0.751401	0.888599
Caspar et al. 2022u	3	0.683333	0.0626781	1.30399
de Andrade & de Sousa, 2018b	18	0.783308	0.62311	0.943506
Caspar et al. 2022v	16	0.6425	0.491618	0.793382
de Andrade & de Sousa, 2018c	18	0.707395	0.567129	0.84766
Caspar et al. 2022w	30	0.56	0.456835	0.663165
Caspar et al. 2022x	14	0.567143	0.378932	0.755354
Morino et al. 2017b	16	0.378647	0.206101	0.551193
Caspar et al. 2022y	38	0.257368	0.193173	0.321564
Caspar et al. 2022z	8	0.98375	0.960936	1.00656
Cubi & Llorente, 2021b	18	0.816667	0.726404	0.90693
